# Supplementary material for: Population Genomic Analysis of 1,777 Extended-Spectrum Beta-Lactamase-Producing Klebsiella pneumoniae Isolates, Houston, Texas: Unexpected Abundance of Clonal Group 307
Source: mBio. 2017 May 16;8(3):e00489-17. doi: 10.1128/mBio.00489-17 (PMC5433097; doi:10.1128/mBio.00489-17)
Supplement: TABLE S1 [file mbo003173305st1.xlsx]

## Sheet: S1A
KPN	CG	ST	Capsule	wzc	wzi	Collection	Source
1	258	258	KL107	916	154	10/14/11	RESP
2		13	KL3	3	40	09/14/11	URINE
4		42*	KL3	3	59	09/21/11	URINE
5	307	307	KL102	939*	173	09/14/11	URINE
6		NF	KL52	51	39*	10/13/11	BLOOD
7		36	KL102	939	173	10/12/11	RESP
9	258	258	KL106	921	29	09/18/11	URINE
11	307	307	KL102	939*	173	09/17/11	TISSUE
12	258	258	KL106	921	29	2011-12-09	WOUND
15		NF*	KL102	939*	173	09/20/11	URINE
17	258	258	KL106	921	29	2011-10-15	URINE
18	307	307	KL102	939*	173	2011-10-16	URINE
19		NF*	KL102	-	-	09/17/11	URINE
22		NF*	KL24	25	24	10/08/11	URINE
23	307	307	KL102	939*	173	10/12/11	URINE
24		NF*	KL106	-	-	10/14/11	URINE
25	258	NF*	KL106	921	29	10/05/11	WOUND
27	307	307	KL102	939*	173	10/07/11	BLOOD
28	258	258	KL106	921	29	10/09/11	BLOOD
30		16	KL51	50	50	10/01/11	URINE
41	307	307	KL102	939*	173	10/19/11	RESP
42	307	NF*	KL102	939*	173	10/19/11	URINE
43	258	258	KL102	-	-	10/21/11	BLOOD
44		16	KL51	50	50	10/19/11	PUS
50	307	307	KL102	-	-	10/25/11	RESP
51		NF*	KL107	-	-	2011-10-23	RESP
53		13	KL3	3	40	11/02/11	WOUND
57	258	258	KL106	921	29	2011-10-29	TISSUE
63	258	NF*	KL106	921	29	2011-10-29	WOUND
65		16	KL51	50	50	10/27/11	WOUND
77	258	258	KL106	921	29	10/28/11	RESP
81	258	11	KL125	930	177	11/05/11	RESP
82	258	258	KL106	921	29	11/04/11	RESP
86	307	307	KL102	939*	173	11/06/11	URINE
87	307	NF*	KL102	939*	173	11/06/11	RESP
93	258	258	KL106	921	29	11/11/11	WOUND
94		280	KL23	24	82	11/13/11	URINE
95	258	258	KL106	921	29	11/15/11	RESP
97		101	KL106	921	29	11/25/11	BLOOD
98	307	307	KL102	939*	173	11/22/11	URINE
99	307	307	KL102	939*	173	2011-10-26	URINE
100	258	258	KL106	921	29	2011-11-23	DRAIN
102		15	KL24	25	24	11/25/11	URINE
103	258	258	KL106	921	29	11/18/11	RESP
104	307	307	KL102	939*	173*	11/25/11	URINE
105	258	258	KL107	916	154	11/24/11	RESP
106	258	258	KL107	916	154	11/25/11	URINE
107		16	KL51	50	50	11/20/11	URINE
108	258	258	KL107	916	154	11/26/11	RESP
109	258	258	KL106	921	29	11/27/11	RESP
110		NF*	KL102	939*	173	11/30/11	URINE
111		327	KL39	39	39	12/01/11	URINE
112		NF	KL51	50	50	11/30/11	URINE
113	258	258	KL106	921	29	11/29/11	RESP
114	258	258	KL106	921	29	11/29/11	URINE
115	258	258	KL106	921	29	12/04/11	RESP
116	258	258	KL106	921	29	12/04/11	URINE
117	258	258	KL106	921	29	12/03/11	RESP
118	258	258	KL106	921	29	2011-12-04	RESP
119	258	258	KL106	921	29	12/03/11	URINE
120	307	NF*	KL102	939*	173	12/06/11	URINE
121	307	307	KL102	939*	173	12/04/11	RESP
122	307	307	KL102	939*	173	12/03/11	WOUND
123	307	307	KL102	939*	173	12/07/11	WOUND
124		16	KL51	50	50	12/07/11	URINE
125	258	258	KL106	921	29	12/13/11	RESP
126	307	307	KL102	939*	173	12/12/11	URINE
127		NF*	KL3	3	40	12/12/11	RESP
128		16	KL51	50	50	12/15/11	RESP
129	307	307	KL102	939*	173	12/13/11	URINE
130	307	307	KL102	939*	173	12/14/11	ULCER
131	258	258	KL107	916	154	12/13/11	RESP
132	307	307	KL102	939*	173	12/27/11	URINE
133		16	KL51	50	50	12/19/11	URINE
134		16	KL51	50	50	12/23/11	URINE
135	307	307	KL102	939*	173	12/16/11	RESP
136	258	NF*	KL106	921	29	12/11/11	RESP
137	307	307	KL102	939*	173	12/16/11	BLOOD
138		NF*	KL58	58*	130*	12/17/11	URINE
139	307	307	KL102	939*	173	12/28/11	URINE
140	258	258	KL107	916	154	12/16/11	RESP
141	258	258	KL106	921	29	12/22/11	URINE
142	307	307	KL102	939*	173	12/12/11	RESP
143		392	KL27	28	187	12/23/11	RESP
144		13	KL3	3	40	12/22/11	URINE
145	258	258	KL107	916	154	12/19/11	URINE
146	307	307	KL102	939*	173	12/12/11	WOUND
147	258	258	KL107	916	154	12/18/11	URINE
148	307	307	KL102	939*	173	12/20/11	URINE
151		392	KL27	28	187	01/12/12	URINE
154		16	KL51	50	50	01/08/12	URINE
155		16	KL51	50	50	01/08/12	URINE
157		42*	KL3	3	59	01/11/12	URINE
159	258	258	KL106	921	29	01/19/12	WOUND
160	307	307	KL102	939*	173	01/21/12	URINE
161	307	307	KL102	939*	-	01/17/12	BLOOD
162	258	258	KL106	921	29	01/19/12	RESP
163	258	258	KL106	921	29	01/23/12	URINE
164	307	307	KL102	939*	173	01/20/12	SITE
166		45	KL24	25	101	01/27/12	RESP
167	258	258	KL107	916	154	01/28/12	URINE
169	258	258	KL106	921	29	01/25/12	BLOOD
172	258	258	KL107	916	154	01/27/12	RESP
173		NF*	KL19	20	19	02/02/12	URINE
176		45	KL24	25	101	02/01/12	RESP
177		392	KL27	28	187	02/02/12	URINE
178	258	258	KL106	921	29	02/01/12	URINE
179	307	307	KL102	939*	173	02/03/12	URINE
180	258	258	KL106	921	29	02/02/12	URINE
181	307	307	KL102	939*	173	01/16/12	RESP
182	307	307	KL102	939*	173	02/11/12	RESP
183	307	307	KL102	939*	173	02/12/12	RESP
184	307	307	KL102	939*	173	02/12/12	DRAIN
185	307	307	KL102	939*	173	02/12/12	BLOOD
186		16	KL51	50	-	02/13/12	URINE
187	258	258	KL107	916	154	02/11/12	PUS
188	307	307	KL102	939*	173	02/09/12	BLOOD
189	258	258	KL107	916	154	02/11/12	TISSUE
190	307	307	KL102	939*	173	02/13/12	RESP
191	258	258	KL106	921	29	02/21/12	URINE
192	307	307	KL102	939*	173	02/15/12	BLOOD
194	258	258	KL106	921	29	02/17/12	DRAIN
195		NF*	KL106	921	29	02/17/12	DRAIN
196	258	258	KL106	921	29	02/21/12	URINE
197	307	307	KL102	939*	173	02/20/12	URINE
198		16	KL51	50	50	02/18/12	DRAIN
199	307	307	KL102	939*	173	02/15/12	RESP
200	258	258	KL106	921	29	02/15/12	URINE
201	258	258	KL106	921	29	02/24/12	URINE
202		16	KL51	50	50	02/23/12	URINE
204		13	KL3	3	40	02/21/12	URINE
205		16	KL51	50	50	02/23/12	WOUND
206	258	258	KL107	916	154	02/26/12	URINE
207		392	KL27	28	187	02/27/12	URINE
208	307	307	KL102	939*	173	02/27/12	URINE
209	258	258	KL107	916	154	02/28/12	TISSUE
210		76	KL10	11	100	02/23/12	BLOOD
211		15	KL24	25	24	03/01/12	URINE
212	258	NF*	KL106	921	29	02/29/12	URINE
213	258	258	KL106	921	29	03/03/12	URINE
214	258	NF*	KL106	921	29	02/28/12	URINE
216	307	307	KL102	939*	173	02/26/12	RESP
217		273	KL74	911	174	03/05/12	URINE
218	307	307	KL102	939*	173	03/05/12	RESP
219		392	KL27	28	187	03/08/12	URINE
220		1823	KL140	-	374	03/05/12	RESP
221		NF	KL52	51	39*	03/06/12	FLUID
222		16	KL51	50	50	03/13/12	DRAIN
223	307	307	KL102	939*	173	03/15/12	URINE
224	307	307	KL102	939*	173	03/17/12	URINE
226		16	KL51	50	50	03/18/12	URINE
227	307	307*	KL102	939*	173	03/16/12	URINE
228	258	258	KL107	916	154	03/15/12	URINE
230	258	258	KL106	921	29	2012-03-14	RESP
231	307	307	KL102	939*	173	03/17/12	URINE
232	258	258	KL107	916	154	03/14/12	URINE
233	258	258	KL106	921	29	03/10/12	RESP
234	307	307	KL102	939*	173	03/14/12	RESP
235		14	KL2	2	2	03/18/12	URINE
236	258	258	KL106	921	29	03/19/12	RESP
237	307	307	KL102	939*	173	03/21/12	WOUND
238	307	307	KL102	939*	173	2012-03-22	FLUID
239	307	NF*	KL102	939*	173	03/21/12	URINE
240		392	KL27	28	187	03/22/12	URINE
244		16	KL51	50	50	03/21/12	ULCER
245	258	258	KL106	921	29	03/22/12	URINE
246		392	KL27	28	187	03/27/12	URINE
247		392	KL27	28	187	03/26/12	URINE
248	258	258	KL106	921	29	03/26/12	URINE
249	307	307*	KL102	939*	173	03/26/12	URINE
250	258	258	KL106	921	29	04/02/12	URINE
251	307	307	KL102	939*	173	04/01/12	URINE
252		22	KL11	12	238	03/30/12	URINE
254		15	KL24	25	24	03/31/12	URINE
255		29	KL30	903	85	03/31/12	URINE
256		321	KL3	3	131	04/01/12	URINE
257		15	KL24	25	24	04/04/12	URINE
258	258	258	KL106	921	29	04/06/12	URINE
259	258	258	KL107	916	154	04/02/12	ABSCESS
260	258	258	KL107	916	154	04/03/12	URINE
261	258	258	KL107	916	154	04/02/12	ULCER
262		16	KL51	50	50	04/05/12	URINE
263	307	307	KL102	939*	173	04/06/12	RESP
264	258	NF*	KL107	916	154	04/08/12	URINE
265		16	KL51	50	50	04/05/12	URINE
267	307	307	KL102	939*	173	04/05/12	RESP
268	258	258	KL107	916	154	04/08/12	RESP
269	307	307	KL102	939*	173	04/11/12	URINE
270	307	NF*	KL102	939*	173	04/13/12	URINE
271	307	307	KL102	939*	173	04/17/12	BLOOD
272	307	307	KL102	939*	173	04/22/12	URINE
273	307	307	KL102	939*	173	04/21/12	URINE
274	258	258	KL107	916	154	04/17/12	RESP
275		14	KL16	16	16	04/15/12	URINE
276		395*	KL108	925	105	04/26/12	URINE
277	307	307	KL102	939*	173	04/26/12	URINE
278	307	307	KL102	939*	173	05/01/12	ABSCESS
279	307	307	KL102	939*	173	04/30/12	RESP
280	307	307	KL102	939*	173	2012-04-30	RESP
281	307	307	KL102	939*	173	2012-04-30	RESP
282	307	307	KL102	939*	173	04/29/12	RESP
283		15	KL24	25	24	05/02/12	URINE
284	307	307	KL102	939*	-	05/02/12	URINE
285	258	258	KL107	916	154	05/03/12	BONE
286	258	258	KL107	916	154	05/03/12	FLUID
287	307	307	KL102	939*	173	05/10/12	URINE
288	307	307	KL102	939*	173	05/05/12	URINE
289		280	KL23	24	82	05/10/12	URINE
290		884	KL150	-	88	05/10/12	URINE
291	307	NF*	KL102	939*	173	05/24/12	ABSCESS
292	307	307	KL102	939*	173	2012-05-24	TISSUE
293	307	307	KL102	939*	173	05/17/12	ABSCESS
294	307	307	KL102	939*	173	05/20/12	URINE
295		48	KL7	7	7	05/20/12	URINE
296	307	307	KL102	939*	173	09/13/11	PUS
297	258	258	KL106	921	29	05/14/12	RESP
299		16	KL51	50	50	05/31/12	ABSCESS
300	307	307	KL102	939*	173	06/01/12	URINE
301	258	258	KL106	921	29	05/30/12	URINE
302		16	KL51	50	50	05/31/12	RESP
303	307	307	KL102	939*	173	05/31/12	CSF
304	307	307	KL102	939*	173	06/01/12	CSF
305	258	258	KL106	921	29	06/04/12	URINE
306	307	307	KL102	939*	173	06/07/12	URINE
307	307	307	KL102	939*	173	06/07/12	RESP
308		884	KL150	-	88	06/07/12	URINE
309	307	307	KL102	939*	173	06/07/12	URINE
310	307	307	KL102	939*	173	06/08/12	URINE
311	307	307	KL102	939*	173	06/12/12	DRAIN
312		16	KL51	50	50	06/16/12	RESP
313		14	KL2	2	2	06/14/12	URINE
314	307	307	KL102	939*	173	06/15/12	URINE
315	258	258	KL107	916	154	06/12/12	BLOOD
316	258	258	KL106	921	29	06/11/12	RESP
317		16	KL51	50	50	05/25/12	TISSUE
318	258	258	KL106	921	29	06/12/12	RESP
319	258	258	KL106	921	29	06/16/12	RESP
320		42	KL3	3	59	06/13/12	WOUND
321	307	307	KL102	939*	173	06/15/12	BLOOD
322	307	307	KL102	939*	173	06/12/12	RESP
323		147	KL64	64	64	06/18/12	RESP
324	258	258	KL106	921	29	06/18/12	ABSCESS
325		1174	KL33	-	-	06/18/12	URINE
327	258	NF*	KL106	921	29	06/18/12	RESP
328		13	KL3	3	40	06/18/12	URINE
329	307	307	KL102	939*	173	06/19/12	URINE
330	307	307	KL102	939*	173	06/18/12	URINE
331	307	307	KL102	939*	173	06/27/12	URINE
332		14	KL16	16	16	06/26/12	WOUND
333	307	307	KL102	939*	173	07/06/12	ULCER
335	258	258	KL106	921	29	06/29/12	URINE
336	307	307	KL102	939*	173	07/04/12	URINE
337	307	307	KL102	939*	173	07/04/12	URINE
338	307	307	KL102	939*	173	07/03/12	WOUND
339		1213	KL103	927	74	07/03/12	TISSUE
340		1213	KL103	927	74	07/02/12	BLOOD
342		15	KL39	39	24	07/12/12	URINE
343		14	KL2	2	2	07/12/12	URINE
345	307	307	KL102	939*	173	07/21/12	BLOOD
346		16	KL51	50	50	2012-07-21	WOUND
347	307	307	KL102	939*	173	07/22/12	URINE
348	258	258	KL107	916	154	07/20/12	RESP
350	307	307	KL102	939*	173	07/24/12	WOUND
353	307	307	KL102	939*	173	07/30/12	RESP
354	307	307	KL102	939*	173	07/29/12	RESP
355	307	307	KL102	939*	173	2012-07-30	RESP
356	258	258	KL106	921	29	08/01/12	RESP
357		15	KL112	923	93	08/07/12	WOUND
358	307	307	KL102	939*	173	08/09/12	DRAIN
359	307	307	KL102	939*	173	08/10/12	RESP
360	258	258	KL106	921	29	06/08/12	BLOOD
361	307	307	KL102	939*	173	06/19/12	URINE
362	307	307	KL102	939*	173	2012-07-10	RESP
363		295	KL30	903	2	08/11/12	RESP
364	307	307	KL102	939*	173	08/14/12	BLOOD
365		NF*	KL24	25	24	08/12/12	URINE
366	307	307	KL102	939*	173	08/14/12	BLOOD
367	258	258	KL106	921	29	08/12/12	RESP
368	258	258	KL107	916	154	08/17/12	TISSUE
369	307	307	KL102	939*	173	08/13/12	URINE
370	307	307	KL102	939*	173	08/14/12	TISSUE
371		15	KL24	25	24	08/14/12	URINE
372	307	307	KL102	939*	173	08/14/12	URINE
373	307	307	KL102	939*	173	08/18/12	DRAIN
374	258	258	KL106	921	29	08/22/12	WOUND
375	258	258	KL107	916	154	08/25/12	RESP
376	307	307	KL102	939*	173	08/24/12	URINE
377		15	KL24	25	24	08/24/12	ULCER
378		1296	KL105	-	75	08/26/12	URINE
379	307	307	KL102	939*	173	05/14/12	URINE
380		16	KL51	50	50	08/29/12	URINE
381		884	KL150	-	88	05/24/12	URINE
382	258	258	KL106	921	29	08/31/12	WOUND
383	307	307	KL102	939*	173	06/10/12	URINE
384	307	307	KL102	939*	173	05/25/12	URINE
385		716	KL110	941*	89	08/30/12	URINE
386	307	307	KL102	939*	173	08/30/12	ULCER
387	307	307	KL102	939*	173	05/15/12	URINE
388	307	307	KL102	939*	173	06/21/12	URINE
389	307	307	KL102	939*	173	05/24/12	URINE
390	307	307	KL102	939*	173	09/01/12	URINE
392	258	258	KL106	921	29	09/04/12	RESP
393	258	258	KL106	921	29	05/26/12	URINE
394	307	307	KL102	939*	173	08/31/12	URINE
395		884	KL150	-	88	06/21/12	URINE
396	258	258	KL106	921	29	2012-08-30	RESP
397		13	KL3	3	40	08/23/12	WOUND
398		392	KL27	28	187	12/07/11	URINE
399		295	KL30	903	2	09/02/12	RESP
400	307	307	KL102	939*	173	01/07/12	URINE
401	258	258	KL106	921	29	08/31/12	URINE
402	307	307	KL102	939*	173	05/23/12	URINE
403	307	307	KL102	939*	173	06/11/12	URINE
404	258	258	KL106	921	29	09/04/12	RESP
405	307	307	KL102	939*	173	09/02/12	RESP
406	307	307	KL102	939*	173	06/20/12	URINE
407	258	258	KL106	921	29	05/12/12	URINE
408	307	307	KL102	939*	173*	05/15/12	URINE
409	307	307	KL102	939*	173	05/24/12	URINE
411	307	307	KL102	939*	173	05/28/12	URINE
412	307	307	KL102	939*	173	06/10/12	URINE
413	307	307	KL102	939*	173	08/30/12	URINE
414	307	307	KL102	939*	173	05/26/12	URINE
415		611	KL71	71*	333	08/24/12	URINE
416	258	258	KL106	921	29	05/26/12	URINE
417	258	258	KL106	921	29	09/03/12	URINE
418	307	307	KL102	939*	173	09/07/12	URINE
419	258	258	KL106	921	29	09/07/12	URINE
420	307	307	KL102	939*	173	09/05/12	URINE
421		13	KL3	3	-	09/10/12	ULCER
422		16	KL51	50	50	09/12/12	URINE
423	307	307	KL102	939*	173	09/11/12	URINE
424	307	307	KL102	939*	173	09/12/12	URINE
425	258	258	KL107	916	154	09/04/12	RESP
426	258	258	KL106	921	29	09/13/12	RESP
427	307	307	KL102	939*	173	09/13/12	URINE
428	258	258	KL106	921	29	09/14/12	URINE
429	307	307	KL102	939*	173	09/12/12	RESP
430		15	KL24	25	24	09/14/12	URINE
431		20	KL28	29	84	09/12/12	BLOOD
432		13	KL3	3	40	09/17/12	BLOOD
434	307	307	KL102	939*	173	09/17/12	URINE
435	258	258	KL106	921	29	09/17/12	RESP
436	307	307	KL102	939*	173	09/18/12	URINE
437		13	KL3	3	40	09/18/12	WOUND
438	307	307	KL102	939*	173	09/18/12	RESP
439	258	258	KL106	921	29	09/23/12	URINE
440	258	258	KL106	921	29	09/23/12	URINE
441	258	258	KL106	921	29	09/23/12	URINE
442	307	307	KL102	939*	173	09/27/12	URINE
443		NF	KL146	-	118	09/30/12	DRAIN
444		16	KL51	50	50	10/01/12	WOUND
445		16	KL51	50	50	09/30/12	URINE
446	307	307	KL102	939*	173	10/01/12	RESP
447	307	307	KL102	939*	173	09/30/12	URINE
448		392	KL27	28	187	10/01/12	URINE
449	258	NF*	KL106	921	29	10/05/12	RESP
450	307	307	KL102	939*	173	10/18/12	URINE
451	307	307	KL102	939*	173	10/07/12	WOUND
453	258	258	KL106	921	29	10/05/12	URINE
455	307	307	KL102	939*	173	10/05/12	URINE
457		551	KL10	11	18	10/11/12	RESP
458		NF*	KL19	20*	116	10/11/12	BLOOD
460		14	KL2	2	2	10/11/12	RESP
461	307	307	KL102	939*	173	10/14/12	WOUND
462	258	258	KL107	916	154	10/15/12	RESP
463	307	307	KL102	939*	173	10/15/12	RESP
464	258	258	KL106	921	29	07/26/12	RESP
465	307	307	KL102	939*	173	05/25/12	RESP
466	307	307	KL102	939*	173	10/03/12	URINE
467	258	258	KL107	916	154	05/24/12	BLOOD
468	258	258	KL106	921	29	09/20/12	RESP
469	307	307	KL102	939*	173	07/26/12	URINE
470		42	KL3	3	59	2012-04-24	WOUND
471	258	258	KL106	921	29	09/20/12	RESP
472	258	258	KL107	916	154	05/25/12	TISSUE
473	258	258	KL106	921	29	10/14/12	URINE
475	258	258	KL107	916	154	07/26/12	ABSCESS
477	258	258	KL106	921	29	10/20/12	URINE
479	307	307	KL102	939*	173	10/15/12	URINE
480	307	307	KL102	939*	173	10/16/12	URINE
481	307	307	KL102	939*	173	10/19/12	URINE
482		15	KL24	25	24	10/19/12	RESP
483		16	KL51	50	50	10/19/12	SITE
484		15	KL39	39	24	10/22/12	RESP
485	307	307	KL102	939*	173	10/21/12	URINE
486	258	258	KL107	916	154	10/19/12	RESP
503		16	KL51	50	50	11/22/12	RESP
504	307	307	KL102	939*	173	11/25/12	WOUND
507	307	307	KL102	939*	173	11/27/12	RESP
508	307	307	KL102	939*	173	11/30/12	WOUND
509		20	KL28	29	84	11/30/12	RESP
510		405	KL151	937	424	11/29/12	DRAIN
511	258	NF*	KL107	916	154	10/28/12	RESP
512		1777	KL111	940	113	11/27/12	URINE
513	307	307	KL102	939*	173	11/30/12	URINE
514		16	KL51	50	50	10/25/12	WOUND
515	307	307	KL102	939*	173	10/15/12	BLOOD
516		20	KL61	61*	321	10/22/12	URINE
517	258	NF*	KL107	916	154	11/23/12	URINE
520	258	258	KL106	921	29	11/27/12	WOUND
521	307	NF*	KL102	939*	173	11/27/12	RESP
522		16	KL51	50	50	10/25/12	WOUND
523	307	307	KL102	939*	173	10/14/12	ABSCESS
524	307	NF*	KL102	939*	173	11/06/12	RESP
525		16	KL51	50	50	11/24/12	URINE
526	307	307	KL102	939*	173	11/23/12	URINE
527	258	NF*	KL107	916	154	11/30/12	WOUND
528		14	KL2	2	2	12/02/12	RESP
529		2289*	KL113	16	16	12/07/12	WOUND
530	307	307	KL102	939*	173	12/07/12	RESP
532	258	NF*	KL107	916	154	12/04/12	TISSUE
533	307	307	KL102	939*	173	12/05/12	URINE
534	258	NF*	KL107	916	154	12/04/12	TISSUE
535		405	KL151	937	424	12/06/12	DRAIN
536	307	307	KL102	939*	173	12/03/12	URINE
537		14	KL2	2	2	12/06/12	RESP
538		42*	KL3	3	59	12/06/12	URINE
539	307	307	KL102	939*	173	12/06/12	ABSCESS
540	258	258	KL107	916	154	12/09/12	RESP
542	258	258	KL107	916	154	12/12/12	URINE
544	307	307	KL102	939*	173	12/12/12	ULCER
545	258	NF*	KL107	916	154	12/09/12	RESP
546	307	NF*	KL102	939*	173	12/12/12	URINE
547	258	NF*	KL106	921	29	12/12/12	URINE
548		20	KL22	23	421	2012-12-11	ABSCESS
550		17	KL25	26	141	12/13/12	URINE
552	258	NF*	KL106	921	29	12/13/12	URINE
553		NF*	KL2	2	2	12/15/12	WOUND
554	307	307	KL102	939*	173	12/16/12	URINE
555	258	258	KL107	916	154	12/14/12	RESP
556	307	307	KL102	939*	173	12/15/12	WOUND
557	307	307	KL102	939*	173	12/16/12	URINE
558		15	KL24	25	24	12/16/12	RESP
559	307	307	KL102	939*	173	12/17/12	URINE
560		1602	KL53	52	164	12/17/12	URINE
561	307	307	KL102	939*	173	12/15/12	WOUND
563	258	258	KL107	916	154	12/18/12	ASPIRATE
564	258	258	KL107	916	154	12/18/12	WOUND
566	258	258	KL107	916	154	12/20/12	URINE
567	258	258	KL106	921	29	12/21/12	URINE
568	258	258	KL106	921	29	12/23/12	URINE
569	307	307	KL102	939*	173	12/24/12	URINE
571		392	KL27	28	187	12/21/12	RESP
572	307	307	KL102	939*	173	12/23/12	URINE
573	307	307	KL102	939*	173	12/23/12	URINE
574	307	307	KL102	939*	173	12/25/12	URINE
575	307	307	KL102	939*	173	12/25/12	RESP
576	258	258	KL106	921	29	12/25/12	DRAIN
577	258	258	KL106	921	29	12/28/12	URINE
578	307	307	KL102	939*	173	12/29/12	URINE
579	307	307	KL102	939*	173	12/27/12	BLOOD
580	258	258	KL106	921	29	12/27/12	RESP
581	258	258	KL106	921	29	12/26/12	RESP
582	258	NF*	KL106	921	29	12/28/12	URINE
583		16	KL51	50	50	12/30/12	BLOOD
584		16	KL51	50	50	12/25/12	URINE
585		16	KL51	50	50	12/30/12	BLOOD
587	258	258	KL106	921	29	12/28/12	RESP
588	258	258	KL106	921	29	12/28/12	URINE
589	307	1234*	KL102	939*	173	12/27/12	RESP
590	307	NF*	KL102	939*	173	12/30/12	BLOOD
591	258	258	KL106	921	29	12/25/12	URINE
592	307	307	KL102	939*	173	12/28/12	ULCER
593		15	KL24	25	24	12/29/12	RESP
594	258	258	KL106	921	29	12/27/12	RESP
596		147	KL64	64	64	12/31/12	RESP
597	307	NF*	KL102	939*	173	12/30/12	URINE
598	258	258	KL106	921	29	01/01/13	URINE
599	307	307	KL102	939*	173	12/31/12	RESP
600		13	KL3	3	-	01/03/13	URINE
601		273	KL74	911	174	01/04/13	URINE
603		NF*	KL2	2	2	01/05/13	URINE
604	307	307	KL102	939*	173	01/07/13	URINE
605	307	307	KL102	939*	173	01/07/13	URINE
606	307	NF*	KL102	939*	173	01/06/13	URINE
608	307	307	KL102	939*	173	01/07/13	URINE
609		462	KL149	928	173	01/06/13	URINE
610	258	258	KL106	921*	29	01/08/13	URINE
611	307	307	KL102	939*	173	01/07/13	URINE
612		15	KL24	25	24	01/10/13	URINE
613	258	NF*	KL106	921	29	01/10/13	URINE
614	258	NF*	KL106	921	29	01/13/13	URINE
615	258	258	KL107	916	154	01/14/13	RESP
616	258	258	KL107	916	154	01/15/13	BLOOD
617	307	307	KL102	939*	173	01/28/13	ULCER
618	307	NF*	KL102	939*	173	01/21/13	BLOOD
619	307	307	KL102	939*	173	01/22/13	RESP
620	307	307	KL102	939*	173	01/22/13	URINE
621	258	258	KL107	916	154	01/21/13	RESP
622	258	NF*	KL107	916	154	01/21/13	WOUND
623	307	307	KL102	939*	173	01/15/13	URINE
626	307	NF*	KL102	939*	173	01/05/13	BLOOD
628	307	NF*	KL102	939*	173	01/18/13	URINE
629	307	307	KL102	939*	173	01/15/13	RESP
630	258	258	KL107	916	154	01/21/13	DRAIN
631	258	258	KL106	921	29	01/21/13	DRAIN
632		15	KL24	25	24	01/18/13	URINE
635		13	KL3	3	40	01/24/13	FLUID
636	307	NF*	KL102	939*	173	01/25/13	WOUND
639		1444	KL10	11	236	01/23/13	URINE
641		16	KL51	50	50	01/26/13	URINE
648	258	258	KL107	916	154	02/02/13	URINE
649	307	307	KL102	939*	173	01/30/13	URINE
658		14	KL2	2	2	02/06/13	BLOOD
660		17	KL25	26	141	02/14/13	URINE
667	258	258	KL106	921	-	2013-02-16	URINE
669	307	307	KL102	939*	173	02/15/13	URINE
670		15	KL24	25	24	02/15/13	RESP
674		14	KL2	2	2	02/16/13	URINE
675	258	258	KL106	921	29	02/05/13	URINE
676	258	258	KL106	921	29	02/19/13	TISSUE
677	258	258	KL106	921	29	02/22/13	URINE
678		628	KL123	936*	426	02/20/13	URINE
679	307	307	KL102	939*	173	03/03/13	BLOOD
680	307	307	KL102	939*	173	02/27/13	DRAIN
681		15	KL24	25	24	02/23/13	WOUND
682	258	NF*	KL106	921	29	03/04/13	RESP
683	307	307	KL102	939*	173	03/01/13	ABSCESS
684	258	258	KL106	921	29	03/04/13	RESP
685	307	307	KL102	939*	173	03/04/13	BLOOD
686	258	NF*	KL106	921	29	02/27/13	RESP
687	258	NF*	KL106	921	29	03/07/13	TISSUE
688	307	NF*	KL102	939*	173	03/07/13	ABSCESS
689	258	258	KL106	921	29	03/07/13	TISSUE
690		16	KL51	50	50	03/07/13	RESP
691	258	NF*	KL106	921	29	02/27/13	RESP
692	307	307	KL102	939*	173	03/08/13	RESP
693	307	307	KL102	939*	173	03/07/13	TISSUE
694	258	258	KL106	921	29	03/07/13	URINE
695		551	KL10	11	18	02/27/13	BLOOD
696	307	NF*	KL102	939*	173	02/28/13	RESP
697		NF*	KL102	939*	173	03/11/13	RESP
698		36	KL27	28	27	03/12/13	URINE
699		392	KL27	28	187	03/14/13	RESP
700		681	KL143	-	69	03/14/13	BLOOD
701	258	258	KL106	921	29	03/22/13	URINE
702		NF*	KL106	921	29	03/22/13	WOUND
703	307	307*	KL102	939*	173	03/22/13	RESP
704		16	KL51	50	50	03/16/13	URINE
705	307	307	KL102	939*	173	03/23/13	RESP
706	258	NF*	KL107	916	154	03/25/13	BLOOD
707		20	KL28	29	84	03/23/13	WOUND
708		15	KL24	25	24	03/29/13	RESP
709		16	KL51	50	50	03/26/13	URINE
710		NF*	KL102	939*	173	04/02/13	DRAIN
711		16	KL51	50	50	04/06/13	URINE
712		NF*	KL101	78*	231	04/02/13	RESP
713	307	NF*	KL102	939*	173	04/08/13	RESP
714	307	NF*	KL102	939*	173	04/09/13	URINE
715		16	KL51	50	50	04/06/13	URINE
716	307	NF*	KL102	939*	173	04/07/13	BLOOD
717		NF*	KL24	25	24	04/05/13	WOUND
718		280	KL23	24	82	04/11/13	RESP
719		15	KL24	25	24	04/07/13	URINE
720	307	307	KL102	939*	173	04/02/13	DRAIN
721	307	NF*	KL102	939*	173	03/25/13	URINE
722		15	KL24	25	24	03/28/13	WOUND
723	307	307	KL102	939*	173	03/25/13	DRAIN
724		NF*	KL24	25	24	03/28/13	GRAFT
725	307	307	KL102	939*	173	03/27/13	RESP
726		NF*	KL3	3	40	03/25/13	URINE
727	307	307	KL102	939*	173	03/27/13	URINE
728	258	258	KL106	921	29	04/07/13	WOUND
729	258	258	KL106	921	29	04/07/13	WOUND
731	307	307	KL102	939*	173	04/09/13	URINE
732	258	NF*	KL106	921	29	04/09/13	URINE
733	307	307	KL102	939*	173	04/10/13	URINE
734	307	307	KL102	939*	173	04/08/13	FLUID
735	307	307	KL102	939*	173	04/12/13	URINE
736		NF	KL142	44*	375*	04/09/13	URINE
737	307	307	KL102	939*	173	04/09/13	RESP
738	307	307	KL102	939*	173	04/09/13	URINE
739	307	307	KL102	939*	173	04/08/13	FLUID
740	307	NF*	KL102	939*	173	04/09/13	WOUND
741		280	KL23	24	82	04/11/13	RESP
742	258	258	KL106	921	29	04/09/13	URINE
744		NF*	KL155	909*	173*	04/13/13	BLOOD
745		16	KL51	50	50	04/14/13	BLOOD
746	307	307	KL102	939*	173	04/13/13	URINE
747	307	307	KL102	939*	173	04/15/13	URINE
748	258	258	KL106	921	29	04/15/13	URINE
749		16*	KL149	928	110	04/17/13	URINE
750		NF	KL24	25	24*	04/16/13	URINE
751	258	258	KL106	921	29	04/11/13	RESP
752	258	258	KL106	921	29	04/11/13	RESP
753		36	KL27	28	27	04/12/13	BLOOD
754	258	258	KL107	916	154	04/17/13	WOUND
755		NF*	KL2	2	2	04/21/13	URINE
756		NF	KL142	44*	375*	04/23/13	URINE
757	258	258	KL106	921	29	04/11/13	RESP
758		35	KL22	23	37*	04/25/13	URINE
759	307	NF*	KL102	939*	173	04/26/13	BLOOD
760	258	258	KL106	921	29	04/26/13	URINE
761		NF*	KL24	25	24	05/06/13	RESP
762		NF*	KL24	25	24	05/06/13	RESP
763	307	307	KL102	939*	173	05/07/13	DRAIN
764		14	KL2	2	2	04/29/13	URINE
765		15	KL24	25	24	05/03/13	URINE
766	258	NF*	KL106	921	29	05/14/13	FLUID
768	307	NF*	KL102	939*	173	05/17/13	URINE
769	258	258	KL107	916	154	05/15/13	BLOOD
770	258	258	KL107	916	154	05/15/13	RESP
771		681	KL143	-	69	05/09/13	DRAIN
772		NF*	KL149	928	110	05/09/13	URINE
773	258	258	KL107	916	154	05/15/13	RESP
775	307	307	KL102	939*	173	05/09/13	URINE
777	258	258	KL106	921	29	05/17/13	URINE
778	307	NF*	KL102	939*	173	05/15/13	WOUND
780		16	KL51	50	50	05/09/13	URINE
781		NF*	KL102	939*	173	05/09/13	RESP
782	258	258	KL107	916	154	05/12/13	RESP
783	258	NF*	KL107	916	154	05/15/13	URINE
785		16	KL149	928	110	05/15/13	URINE
786		551	KL10	11	18	05/18/13	URINE
787	307	307*	KL102	939*	173	05/16/13	TISSUE
788	307	307	KL102	939*	173	05/17/13	URINE
789	258	NF*	KL106	921	29	05/18/13	URINE
790	307	307	KL102	939*	173	05/20/13	RESP
792	258	NF*	KL107	916	154	05/23/13	PUS
793	258	258	KL107	916	154	05/23/13	ABSCESS
794	258	258	KL107	916	154	05/23/13	URINE
795		280	KL23	24	82	05/28/13	RESP
796		NF*	KL102	939*	173	06/01/13	URINE
797		NF*	KL102	939*	173	05/26/13	URINE
799	307	307	KL102	939*	173	05/28/13	BLOOD
800	307	NF*	KL102	939*	173	06/05/13	URINE
801		NF*	KL24	25	24	05/31/13	RESP
802		280	KL23	24	82	05/28/13	RESP
803	258	258	KL107	916	154	05/30/13	URINE
804		NF*	KL102	939*	173	06/01/13	URINE
806	307	307	KL102	939*	173	05/30/13	DRAIN
807		NF*	KL105	-	339*	06/02/13	URINE
809		151	KL30	903	2	06/04/13	URINE
810	307	NF*	KL102	939*	-	06/04/13	URINE
811	307	307	KL102	939*	173	06/03/13	URINE
813	307	307	KL102	939*	173	06/05/13	URINE
814		15	KL24	25	24	06/06/13	RESP
815		1114	KL105	-	75*	06/05/13	URINE
816		15	KL24	25	24	06/06/13	RESP
817	307	NF*	KL102	939*	173	06/08/13	URINE
818	307	307	KL102	939*	173	06/06/13	ABSCESS
819	307	NF*	KL102	939*	173	06/05/13	RESP
820		1427	KL155	909*	173*	06/09/13	RESP
821		1962	KL14	15	468	06/02/13	RESP
822		16	KL51	50	50	06/11/13	URINE
823	307	307*	KL102	939*	173*	06/07/13	URINE
824		551	KL10	11	18	06/13/13	WOUND
825	307	NF*	KL102	939*	173	06/16/13	URINE
826	258	NF*	KL106	921	29	06/13/13	URINE
828	307	307	KL102	939*	173	09/21/13	BLOOD
830		45	KL24	25	101	09/05/13	URINE
831		429	KL27	28	187	09/16/13	WOUND
832		45	KL24	25	101	09/05/13	HWARE
833	307	NF*	KL102	939*	173	07/16/13	URINE
834	258	258	KL106	921	29	07/13/13	URINE
835	307	307	KL102	939*	173	07/16/13	URINE
836		NF	KL38	912	96	07/10/13	ABSCESS
837		656	KL14	-	114	07/14/13	RESP
838	307	307	KL102	939*	173	09/22/13	URINE
839	258	258	KL106	921	29	09/27/13	URINE
840		1107	KL3	3	59	09/06/13	URINE
841	307	NF*	KL102	939*	173	09/24/13	URINE
843	307	NF*	KL102	939*	173	09/17/13	URINE
844	307	307	KL102	939*	173	08/29/13	URINE
845	307	307	KL102	939*	173*	07/18/13	ULCER
846	307	307	KL102	939*	173	07/22/13	URINE
848		36*	KL27	28	27	07/23/13	ULCER
849	258	258	KL102	939*	173	07/22/13	URINE
850	258	258	KL106	921	29	07/22/13	BLOOD
852	307	307	KL102	939*	173	07/26/13	FLUID
853		791	KL62	62	322	07/24/13	URINE
854	258	NF*	KL106	921	29	07/22/13	BLOOD
857		280	KL23	24	82	08/01/13	URINE
858	307	307	KL102	939*	173	07/30/13	URINE
859	307	307	KL102	939*	173	08/01/13	URINE
860	307	307	KL102	939*	173	07/31/13	URINE
861		551	KL10	11	18	07/31/13	URINE
862	258	258	KL106	921	29	07/22/13	URINE
863	307	1234*	KL102	939*	173	07/26/13	URINE
864	307	307	KL102	939*	173	07/21/13	URINE
865	307	307	KL102	939*	173	07/25/13	URINE
866	258	NF*	KL106	921	29	07/23/13	BLOOD
867	307	NF*	KL102	939*	173	07/23/13	URINE
868	307	307	KL102	939*	173	07/22/13	BLOOD
869	307	307	KL102	939*	173	08/03/13	WOUND
870	307	307	KL102	939*	173	08/06/13	BONE
871		716	KL110	941*	89	08/11/13	URINE
872		15	KL24	25	24	08/05/13	URINE
874	307	307	KL102	939*	173	08/06/13	WOUND
875	307	307	KL102	939*	173	08/10/13	RESP
876	307	307	KL102	939*	173	08/02/13	URINE
877	307	307	KL102	939*	173	08/01/13	URINE
878	307	307	KL102	939*	173	08/10/13	ULCER
879		16	KL51	50	50	07/24/13	URINE
880	258	258	KL106	921	29	07/22/13	BLOOD
881		432	KL57	57	206	08/12/13	RESP
882		NF*	KL102	939*	173	07/29/13	URINE
883	258	258	KL106	921	29	09/12/13	URINE
886	258	258	KL106	921	29	09/13/13	URINE
887	307	307	KL102	939*	173	08/26/13	URINE
888		16	KL51	50	50	09/09/13	URINE
889		NF*	KL60	60*	201	2013-09-13	RESP
890		36	KL27	28	27	09/07/13	URINE
891	307	307	KL102	939*	173	09/18/13	WOUND
892	307	NF*	KL102	939*	173	09/23/13	BLOOD
893	307	307	KL102	939*	173	09/27/13	RESP
894	307	307	KL102	939*	173	09/27/13	URINE
895	307	307	KL102	939*	173	09/13/13	DRAIN
896	258	258	KL107	916	154	09/06/13	RESP
897	307	307	KL102	939*	173	09/06/13	URINE
898		NF*	KL102	939*	173	09/01/13	WOUND
899	258	258	KL106	921	29	09/10/13	URINE
900	258	258	KL106	921	29	09/06/13	URINE
902	307	307	KL102	939*	173	09/23/13	URINE
903		NF*	KL127	-	202*	09/19/13	URINE
904	258	258	KL106	921	29	09/26/13	URINE
906		16	KL51	50	50	08/26/13	URINE
907	307	307	KL102	939*	173	09/03/13	URINE
908	258	258	KL106	921	29	09/11/13	URINE
909	258	258	KL106	921	29	09/14/13	URINE
910		NF*	KL106	921	29	09/10/13	URINE
911		16	KL51	50	50	09/23/13	URINE
912	307	307	KL102	939*	173	09/02/13	URINE
913	307	307	KL102	939*	173	09/08/13	ULCER
914	307	307	KL102	939*	173	09/06/13	URINE
915	307	307	KL102	939*	173	09/26/13	URINE
916		16	KL51	50	50	09/17/13	ABSCESS
918	258	258	KL107	916	154	09/10/13	URINE
919	307	307	KL102	939*	173	08/26/13	URINE
920	258	258	KL106	921	29	09/10/13	URINE
921		26	KL142	44*	377	09/28/13	BILE
922	307	NF*	KL102	939*	173	09/04/13	URINE
923	307	307	KL102	939*	173	09/16/13	URINE
924	258	NF*	KL106	921	29	09/27/13	RESP
925	307	307	KL102	939*	173	08/03/13	WOUND
926	258	258	KL106	921	29	08/06/13	RESP
927		432	KL57	57	206	08/13/13	RESP
928	307	307	KL102	939*	173	08/07/13	URINE
929	307	307	KL102	939*	173	08/05/13	RESP
930	307	307	KL102	939*	173	08/10/13	RESP
931		16	KL51	50	50	08/05/13	URINE
932		NF	KL16	16	248*	08/21/13	URINE
933	307	NF*	KL102	939*	173	08/07/13	WOUND
934		45	KL24	25	101	08/17/13	URINE
935		NF	KL127	-	202	08/16/13	URINE
937	258	NF*	KL107	916	154	08/16/13	URINE
938	307	307	KL102	939*	173	08/05/13	URINE
939	258	258	KL106	921	29	08/15/13	URINE
940	307	307	KL102	939*	173	08/06/13	WOUND
941	258	258	KL106	921	29	08/18/13	DRAIN
942		25	KL2	2	72	08/18/13	RESP
943		16	KL51	50	50	08/19/13	URINE
944	258	258	KL106	921	29	08/14/13	URINE
945	307	307	KL102	939*	173	08/16/13	URINE
946		25	KL2	2	72	08/18/13	RESP
947		25	KL2	2	72	08/18/13	RESP
948	258	258	KL106	921	29	08/18/13	URINE
950	307	307	KL102	939*	173	08/21/13	WOUND
951	307	307	KL102	939*	173	08/15/13	URINE
952		25	KL2	2	72	08/16/13	URINE
953	307	307	KL102	939*	173	09/22/13	URINE
954	307	307	KL102	939*	173	09/27/13	RESP
956	307	307	KL102	939*	173	09/23/13	URINE
957	258	258	KL106	921	29	09/17/13	RESP
958	258	258	KL107	916	154	09/22/13	RESP
959	307	307	KL102	939*	173	09/25/13	URINE
960	307	1234*	KL102	939*	173	09/23/13	URINE
961	307	NF*	KL102	939*	173	08/16/13	WOUND
962		25	KL2	2	72	08/18/13	BLOOD
963	307	307	KL102	939*	173	07/15/13	URINE
964	307	307	KL102	939*	173	08/16/13	URINE
965		16	KL51	50	50	06/17/13	ABSCESS
966	307	307	KL102	939*	173	06/29/13	URINE
967	258	258	KL107	916	154	07/01/13	URINE
968	307	307	KL102	939*	173	06/22/13	RESP
971		280	KL23	24	82	06/21/13	BLOOD
972	307	307	KL102	939*	173	06/23/13	URINE
973	258	258	KL107	916	154	06/25/13	RESP
974		16	KL51	50	50	07/01/13	URINE
975	307	307	KL102	939*	173	07/12/13	URINE
976	258	258	KL107	916	154	07/11/13	TISSUE
977	258	NF*	KL107	916	154	07/13/13	URINE
978	258	258	KL106	921	29	07/10/13	TISSUE
980		16	KL51	50	50	07/07/13	URINE
981		280	KL23	24	82	07/07/13	URINE
982	258	258	KL106	921	29	06/19/13	URINE
983	307	307	KL102	939*	173	07/05/13	URINE
984	258	258	KL106	921	29	06/18/13	URINE
986	307	307	KL102	939*	173	06/18/13	URINE
988		280	KL23	24	82	06/19/13	RESP
989	258	258	KL106	921	29	06/18/13	URINE
990		280	KL23	24	82	06/19/13	RESP
991		280	KL23	24	82	06/19/13	RESP
992		280	KL23	24	82	06/19/13	RESP
994	258	NF*	KL106	921	29	06/17/13	FLUID
995	307	307	KL107	-	-	06/17/13	ULCER
997	307	307	KL102	939*	173	06/21/13	DRAIN
999		280	KL23	24	82	06/21/13	URINE
1000		280	KL23	24	82	06/21/13	DRAIN
1001		NF*	KL2	2	409	06/20/13	URINE
1002	307	307	KL102	939*	173	06/20/13	WOUND
1004	258	NF*	KL106	921	29	10/15/13	URINE
1005	307	307	KL102	939*	173	10/11/13	URINE
1006	307	NF*	KL102	939*	173	06/18/13	URINE
1007		280	KL23	24	82	10/09/13	RESP
1010		14	KL2	2	2	10/09/13	URINE
1011		280	KL23	24	82	10/02/13	URINE
1012	258	258	KL106	921	29	10/07/13	URINE
1013	307	307*	KL102	939*	173	10/06/13	URINE
1014	258	258	KL106	921	29	09/30/13	PUS
1015	258	258	KL106	921	29	10/03/13	URINE
1017		22	KL9	9	9	10/09/13	URINE
1018	258	258	KL106	921	29	10/04/13	RESP
1019	258	258	KL106	921	29	10/07/13	RESP
1020		429	KL27	28	187	10/07/13	TISSUE
1021		348	KL62	62	94	10/03/13	URINE
1022	307	307	KL102	939*	173	10/05/13	URINE
1023	307	307*	KL102	939*	173	09/14/13	RESP
1025		17*	KL122	926	360	09/29/13	URINE
1026	258	NF*	KL106	921	29	10/03/13	URINE
1027	258	258	KL106	921	29	10/03/13	URINE
1030	258	258	KL106	921	29	10/06/13	RESP
1031		NF*	KL155	909*	173*	10/01/13	URINE
1032	307	307	KL102	939*	173	10/08/13	URINE
1033		261	KL38	38	173	10/07/13	URINE
1034		2185	KL11	12*	11	10/07/13	URINE
1035		NF*	KL102	939*	173	10/14/13	URINE
1036		461	KL133	-	396	10/13/13	ABSCESS
1037		16	KL51	50	50	10/19/13	URINE
1038	307	307	KL102	939*	173	10/17/13	URINE
1039	307	1234*	KL102	939*	173	10/20/13	URINE
1040	307	307	KL102	939*	173	10/18/13	RESP
1041	307	307	KL102	939*	173	10/17/13	URINE
1042		16	KL51	50	50	10/16/13	URINE
1043	258	258	KL106	921	29	10/16/13	BLOOD
1044	258	NF*	KL106	921	29	10/21/13	URINE
1045	258	NF*	KL106	921	29	10/13/13	URINE
1046	258	258	KL106	921	29	10/25/13	DRAIN
1047	258	NF*	KL107	916	154	10/24/13	URINE
1048		NF*	KL106	921	29	10/22/13	RESP
1049	258	NF*	KL106	921*	29	10/22/13	URINE
1050	258	258	KL106	921	29	2013-10-22	RESP
1051		NF*	KL25	26	268	11/01/13	URINE
1052	258	258	KL106	921*	29	11/02/13	URINE
1053		NF*	KL102	939*	173	10/29/13	RESP
1055	307	307	KL102	939*	173	10/30/13	DRAIN
1056		628	KL2	2	409	11/01/13	URINE
1057	307	307	KL102	939*	173	10/19/13	RESP
1058	258	NF*	KL107	916	154	10/29/13	RESP
1060	307	307	KL102	939*	173	11/06/13	URINE
1063	258	258	KL106	921	29	11/11/13	URINE
1064	258	258	KL106	921	29	11/08/13	RESP
1065		280	KL23	24	82	11/05/13	RESP
1066		551*	KL10	11	18	10/25/13	URINE
1067	307	307	KL102	939*	173	11/04/13	RESP
1068	258	258	KL106	921	29	11/05/13	URINE
1069		NF*	KL106	921	29	11/11/13	URINE
1070	258	258	KL107	916	154	11/13/13	URINE
1071	258	258	KL106	921	29	10/25/13	URINE
1072		16	KL51	50	50	11/10/13	BLOOD
1074	307	307	KL102	939*	173	11/03/13	URINE
1075	258	NF*	KL106	921	29	10/30/13	RESP
1077	307	307	KL102	939*	173	11/04/13	URINE
1078	307	307	KL102	939*	173	11/07/13	URINE
1079		45	KL24	25	101	09/29/13	RESP
1080	307	307	KL102	939*	173	11/06/13	URINE
1081	258	NF*	KL106	921	29	11/07/13	TISSUE
1083		NF*	KL3	3	59	11/03/13	WOUND
1084	258	258	KL106	921	29	11/08/13	RESP
1085		16	KL51	50	50	10/28/13	URINE
1086	307	NF	KL102	939*	173	11/06/13	RESP
1087	307	307	KL102	939*	173	11/19/13	URINE
1090	258	258	KL106	921	29	11/20/13	URINE
1091	307	NF*	KL102	939*	173	11/18/13	URINE
1092		16	KL51	50	50	11/21/13	URINE
1093		1440	KL19	20	19	11/22/13	RESP
1094	258	418	KL107	916	154	11/22/13	URINE
1095		1440	KL19	20	19	11/24/13	RESP
1096		869	KL23	24	82	11/22/13	RESP
1097		869	KL23	24	82	11/22/13	URINE
1098		NF*	KL106	921	29	11/25/13	URINE
1099		753	KL3	3	59*	11/26/13	URINE
1100	258	NF*	KL106	921	29	11/24/13	RESP
1102	258	258	KL107	916	154	11/25/13	TISSUE
1103	307	NF	KL102	939*	173	11/25/13	URINE
1104	258	NF*	KL106	921	29	12/04/13	URINE
1105	307	307	KL102	939*	173	12/08/13	BLOOD
1106	258	258	KL106	921	29	12/04/13	RESP
1107	307	307	KL102	939*	173	12/08/13	BLOOD
1108	258	258	KL106	921*	29	12/03/13	URINE
1109	307	307	KL102	939*	173*	12/02/13	ULCER
1110	258	258	KL106	921*	29	12/05/13	URINE
1111		985	KL39	39	39	12/04/13	URINE
1113		16	KL51	50	50	12/06/13	BLOOD
1115		37	KL21	22	87*	12/03/13	TISSUE
1116		219	KL114	932	177	12/02/13	URINE
1117	258	NF*	KL107	916	154	12/04/13	URINE
1118	307	307	KL102	939*	173	12/05/13	URINE
1119	307	307	KL102	939*	-	12/10/13	URINE
1120	307	NF	KL102	939*	173	12/09/13	RESP
1121		37	KL38	912	96	12/10/13	WOUND
1122	307	NF	KL102	939*	173	12/15/13	BLOOD
1123	307	307	KL102	939*	173	12/28/13	URINE
1124	307	NF	KL102	939*	173	12/29/13	RESP
1125	258	258	KL106	921	29	12/30/13	RESP
1126		16	KL51	50	50	12/28/13	URINE
1127		551	KL10	11	18	12/24/13	URINE
1128		111	KL63	63	63	12/20/13	RESP
1129	258	NF*	KL107	916	154	12/23/13	URINE
1131	258	258	KL106	921	29	12/24/13	RESP
1132		476	KL57	57	116	12/23/13	URINE
1133		462	KL149	928	173	12/17/13	URINE
1134		NF	KL142	44*	375*	12/17/13	URINE
1135	307	NF*	KL102	939*	173	12/18/13	URINE
1136		17	KL25	26	141	12/27/13	RESP
1137	258	NF*	KL106	921	29	12/24/13	URINE
1139	307	307	KL102	939*	173	12/23/13	BLOOD
1140	307	NF*	KL102	939*	173	12/23/13	URINE
1141	307	NF*	KL102	939*	173	2013-12-23	BLOOD
1142		628	KL123	936*	426	12/23/13	RESP
1143	307	NF	KL102	939*	173	12/15/13	URINE
1144	307	NF	KL102	939*	173	12/15/13	URINE
1145		37	KL105	-	75	12/14/13	URINE
1146		NF*	KL51	50	50	12/15/13	URINE
1147	258	258	KL106	921	29	12/16/13	RESP
1148		476	KL57	57	116	12/17/13	URINE
1149		13	KL3	3	40	12/15/13	URINE
1150	307	NF*	KL102	939*	173	12/15/13	RESP
1151		16	KL51	50	50	04/30/13	URINE
1152		111	KL63	63	63*	12/15/13	RESP
1153	307	307	KL102	939*	173	01/01/14	WOUND
1154	307	307	KL102	939*	173	01/03/14	URINE
1155	258	258	KL106	921	29	01/02/14	BLOOD
1156		NF*	KL24	25	24	12/30/13	URINE
1158		16	KL27	28	187	01/02/14	RESP
1159		NF*	KL24	25	24	12/30/13	URINE
1160	258	258	KL106	921	29	01/03/14	RESP
1161		327	KL39	39	39	01/02/14	RESP
1162	258	NF*	KL106	921	29	01/02/14	URINE
1163		327	KL39	39	39	01/02/14	RESP
1164	307	307	KL102	939*	173	01/01/14	URINE
1165	307	NF*	KL102	939*	173	01/07/14	URINE
1166	258	258	KL106	921	29	01/06/14	RESP
1167		323	KL21	22	262	01/06/14	ULCER
1168	258	NF*	KL106	921	29	01/06/14	RESP
1169	307	307	KL102	939*	173	01/05/14	URINE
1170		NF*	KL149	928	173	01/06/14	WOUND
1171		462	KL149	928	173	01/11/14	BLOOD
1172	307	NF*	KL102	939*	173	01/11/14	WOUND
1173		462	KL149	928	173	2014-01-11	BLOOD
1174		462	KL149	928	173	01/11/14	BLOOD
1176	258	258	KL106	921	29	01/12/14	URINE
1177		462	KL149	928	173	01/11/14	BLOOD
1178	307	NF	KL102	939*	173	01/12/14	URINE
1179	307	307	KL102	939*	173	01/20/14	URINE
1180		16	KL51	50	50	01/18/14	URINE
1181	307	307	KL102	939*	173	01/14/14	URINE
1182	307	307	KL102	939*	173	01/20/14	RESP
1183	258	258	KL106	921	29	01/14/14	URINE
1184	258	258	KL106	921	29	01/21/14	URINE
1185	258	258	KL106	921	29	01/23/14	URINE
1186	307	307	KL102	939*	173	01/14/14	URINE
1187	258	258	KL106	921	29	01/21/14	URINE
1188	307	307	KL102	939*	173	01/22/14	RESP
1189	307	307	KL102	939*	173	02/10/14	URINE
1190		405	KL151	937	424	01/20/14	URINE
1191		NF	KL142	44*	375*	01/15/14	URINE
1192	307	307	KL102	939*	173	02/09/14	URINE
1193	307	307	KL102	939*	173	01/14/14	URINE
1194	307	307	KL102	939*	173	01/13/14	URINE
1195	307	307	KL102	939*	173	01/20/14	URINE
1196	307	NF*	KL102	939*	173	01/11/14	WOUND
1197	258	NF	KL106	921	29	01/11/14	RESP
1198	258	258	KL106	921	29	01/14/14	RESP
1199	258	NF*	KL106	921	29	01/19/14	BLOOD
1200	307	307	KL102	939*	173	01/20/14	BLOOD
1202	258	258	KL106	921	29	02/15/14	URINE
1203	307	307	KL102	939*	173	02/17/14	URINE
1204	307	307	KL102	939*	173	02/18/14	URINE
1205	307	307	KL102	939*	173	02/18/14	URINE
1206		16	KL51	50	50	02/19/14	URINE
1207		42	KL64	64	33	02/18/14	RESP
1208		42	KL64	64	33	02/19/14	BLOOD
1209	307	NF*	KL102	939*	173	02/18/14	URINE
1210	258	258	KL106	921	29	02/15/14	WOUND
1211	307	307	KL102	939*	173	02/21/14	URINE
1213		1427	KL155	909*	173*	02/11/14	BLOOD
1214		405	KL151	937	424	02/13/14	URINE
1215	258	NF*	KL106	921	29	01/16/14	RESP
1216		NF*	KL106	921	29	01/14/14	BLOOD
1217	258	258	KL106	921	29	01/23/14	RESP
1218	258	258	KL106	921	29	02/01/14	URINE
1219	307	307	KL102	939*	173	02/05/14	URINE
1220	258	258	KL106	921	29	02/03/14	RESP
1221	258	NF*	KL106	921	29	02/04/14	RESP
1222	307	NF*	KL102	939*	173	02/03/14	RESP
1224	307	307	KL102	939*	173	02/12/14	BLOOD
1226	307	307	KL102	939*	173	01/31/14	BLOOD
1230	307	NF*	KL102	939*	173	02/03/14	RESP
1231		NF*	KL102	939*	173	01/30/14	URINE
1233		111	KL63	63	63*	01/27/14	RESP
1234	258	258	KL106	921	29	01/26/14	RESP
1236		NF*	KL102	939*	173	01/31/14	RESP
1237	307	307	KL102	939*	173	01/27/14	URINE
1239	258	258	KL106	921	29	01/22/14	RESP
1240	258	258	KL106	921	29	01/22/14	URINE
1241	307	NF*	KL102	939*	173	01/23/14	RESP
1242		NF*	KL102	939*	173	01/23/14	URINE
1243	307	NF*	KL102	939*	173	01/27/14	RESP
1244	307	307*	KL102	939*	173	01/19/14	URINE
1245	307	307	KL102	939*	173	01/17/14	URINE
1246	307	NF*	KL102	939*	173	01/15/14	URINE
1248	258	258	KL106	921	29	01/17/14	URINE
1249		551	KL10	11	18	01/19/14	URINE
1251	307	307	KL102	939*	173	01/16/14	URINE
1252	258	258	KL107	916	154	01/19/14	RESP
1253	307	307	KL102	939*	173	01/11/14	WOUND
1254	258	258	KL106	921	29	01/14/14	RESP
1255	258	258	KL106	921	29	02/07/14	URINE
1256	307	307	KL102	939*	173	02/14/14	BLOOD
1257	258	NF*	KL106	921	29	02/13/14	URINE
1259	258	258	KL106	921	29	02/07/14	RESP
1260	307	NF*	KL102	939*	173	02/13/14	RESP
1261	258	NF*	KL106	921	29	02/13/14	RESP
1262		187	KL10	11	10	02/09/14	URINE
1263		1427	KL155	909*	173*	02/13/14	URINE
1264		454	KL109	-	211	02/10/14	RESP
1265		16	KL51	50	50	02/08/14	RESP
1266	307	1234*	KL102	939*	173	02/09/14	URINE
1267		454	KL109	-	211	02/10/14	RESP
1268	307	307	KL102	939*	173	02/08/14	BLOOD
1269	307	1234*	KL102	939*	173	02/12/14	BLOOD
1270	307	307	KL102	939*	173	02/06/14	RESP
1271		1427	KL155	909*	173*	02/11/14	URINE
1272	307	NF*	KL102	939*	173	01/27/14	URINE
1273		NF*	KL2	2	2	01/08/14	URINE
1274		1808	KL15	919	50	02/25/14	URINE
1275	307	NF	KL102	939*	173	02/24/14	BLOOD
1276	258	258	KL107	916	154	02/23/14	ABSCESS
1277	307	307	KL102	939*	173	03/09/14	URINE
1278	307	307	KL102	939*	173	02/23/14	URINE
1279		22	KL9	9	9	03/01/14	URINE
1280	307	NF*	KL102	939*	173	02/25/14	DRAIN
1281		13	KL3	3	40	02/25/14	URINE
1282	307	307	KL102	939*	173	02/22/14	URINE
1283	307	NF*	KL102	939*	173	02/25/14	RESP
1284	307	307	KL102	939*	173	02/27/14	URINE
1285	307	307	KL102	939*	173	02/27/14	URINE
1286	307	307	KL102	939*	173	03/12/14	URINE
1301	307	307	KL102	939*	173	03/12/14	WOUND
1302		111	KL63	63	63*	03/11/14	RESP
1303	307	NF*	KL102	939*	173	03/08/14	URINE
1304	258	258*	KL106	921	29	03/15/14	URINE
1305	258	258	KL107	916	154	03/04/14	WOUND
1306	307	NF*	KL102	939*	173	03/09/14	RESP
1307		16	KL51	50	50	03/14/14	URINE
1308		16	KL51	50	50	03/13/14	WOUND
1309	307	307	KL102	939*	173	03/09/14	RESP
1310	307	NF*	KL102	939*	173	03/16/14	BLOOD
1311		134	KL25	26	168	03/16/14	URINE
1312	307	307	KL102	939*	173	03/14/14	URINE
1313	307	307	KL102	939*	173	03/18/14	RESP
1314		134	KL25	26	168	03/16/14	BLOOD
1315	307	307	KL102	939*	173	03/11/14	URINE
1316		37	KL38	912	96	03/15/14	URINE
1317	307	307	KL102	939*	173	03/06/14	URINE
1318	307	307	KL102	939*	173	03/11/14	URINE
1319	307	NF*	KL102	939*	173	03/14/14	URINE
1320	307	307	KL102	939*	173	03/16/14	BLOOD
1321		16	KL51	50	50	03/16/14	URINE
1322	307	307	KL102	939*	173	03/09/14	URINE
1323		896	KL3	3	59	03/22/14	ABSCESS
1325	307	307	KL102	939*	173	03/19/14	URINE
1326		462	KL149	928	173	03/19/14	ABSCESS
1327	258	258	KL106	921	29	03/23/14	URINE
1328		NF*	KL21	22	262	03/22/14	URINE
1329	307	307	KL102	939*	173	03/23/14	RESP
1330	307	307	KL102	939*	173	03/21/14	URINE
1331	307	307	KL102	939*	173	03/07/14	URINE
1332	307	307	KL102	939*	173	03/03/14	URINE
1333	307	307	KL102	939*	173	03/13/14	URINE
1334		896*	KL3	3	59	03/22/14	ABSCESS
1335		784	KL146	-	118	03/18/14	BLOOD
1336		784	KL146	-	118	03/18/14	BLOOD
1337		896	KL3	3	59	03/22/14	URINE
1338	307	307	KL102	939*	173	03/21/14	URINE
1339		896	KL3	3	59	2014-03-22	ABSCESS
1340		280	KL23	24	82	04/02/14	URINE
1341		1427	KL155	909*	173*	04/04/14	CSF
1342	258	258	KL106	921	29	04/02/14	URINE
1343		NF*	KL106	921	29	04/04/14	WOUND
1344		NF	KL46	914*	97	04/03/14	URINE
1345	307	307	KL102	939*	173	04/03/14	URINE
1346		NF	KL52	51	50	04/04/14	RESP
1347	258	258	KL106	921	29	04/01/14	URINE
1348		111	KL63	-	63*	04/03/14	RESP
1349		15	KL112	923	93	04/08/14	BONE
1350	307	307	KL102	939*	173	04/10/14	URINE
1351	307	307	KL102	939*	173	04/04/14	URINE
1352		111	KL63	63	63*	04/03/14	RESP
1353		147*	KL107	-	386	04/04/14	WOUND
1354	307	307	KL102	939*	173	04/04/14	RESP
1355		NF	KL52	51	50	04/06/14	RESP
1356	307	307	KL102	939*	173	04/02/14	URINE
1357	307	307	KL102	939*	173	04/07/14	URINE
1358	307	307	KL102	939*	173	04/07/14	URINE
1359		NF*	KL102	939*	173	04/05/14	DRAIN
1360		280	KL23	24	82	04/07/14	WOUND
1361		280	KL23	24	82	04/05/14	ABSCESS
1362		NF*	KL30	903	85	04/04/14	URINE
1363		NF*	KL30	903	85	03/26/14	URINE
1364	258	258	KL106	921	29	03/24/14	URINE
1365		15	KL112	923	93	03/30/14	URINE
1366		NF*	KL144	-	114*	03/26/14	WOUND
1369	258	NF*	KL107	916	154	03/27/14	WOUND
1370	307	307	KL102	939*	173	03/29/14	URINE
1371	307	307	KL102	939*	173	03/28/14	RESP
1372	307	307	KL102	939*	173	03/28/14	TISSUE
1373	307	307	KL102	939*	173	03/27/14	URINE
1374		NF*	KL102	939*	173*	03/26/14	RESP
1376	307	307	KL102	939*	173	03/29/14	URINE
1377	307	307	KL102	939*	173	03/31/14	URINE
1378		16	KL51	50	50	04/18/14	BLOOD
1380		16	KL51	50	50	04/18/14	BLOOD
1381		551	KL10	11	18	04/18/14	URINE
1382		1017	KL58	58*	130	04/14/14	URINE
1383	307	307	KL102	939*	173	04/12/14	URINE
1384	307	307	KL102	939*	173	04/11/14	URINE
1385		788	KL24	25	265*	04/16/14	URINE
1386	307	307	KL102	939*	173	04/15/14	ULCER
1387		880	KL105	-	75	04/13/14	RESP
1388	307	307*	KL102	939*	173	04/18/14	URINE
1389		15	KL112	923	93	04/13/14	BILE
1390	307	307	KL102	939*	173	04/18/14	BLOOD
1392		NF	KL24	25	24	04/20/14	URINE
1393	258	258	KL106	921	29	04/20/14	SITE
1394	258	NF*	KL106	921	29	04/20/14	URINE
1397	258	258	KL107	916	154	04/13/14	URINE
1398		2133	KL106	-	-	04/16/14	RESP
1400		15	KL112	923	93	04/13/14	RESP
1401		NF	KL19	20*	66	04/21/14	RESP
1402		NF	KL112	923	-	04/13/14	BILE
1403	258	258	KL106	921	29	04/18/14	URINE
1404		15	KL24	25	24	04/20/14	URINE
1405		NF*	KL109	-	343	04/23/14	WOUND
1406		323	KL21	22	262	04/23/14	URINE
1407	258	258	KL106	921	29	04/24/14	BLOOD
1408	258	258	KL107	916	154	04/26/14	URINE
1409		15	KL112	923	93	04/24/14	BLOOD
1410		15	KL112	923	93	04/24/14	BLOOD
1411	307	307	KL102	939*	173	04/28/14	URINE
1413	307	307	KL102	939*	173	04/29/14	BLOOD
1414		280	KL23	24	82	04/28/14	URINE
1415		NF	KL19	20*	66	04/22/14	RESP
1416		134	KL25	26	168	04/24/14	URINE
1417	307	307	KL102	-	-	04/28/14	BIOPS
1418	258	258	KL107	916	154	04/25/14	URINE
1419	307	NF*	KL102	939*	173	04/24/14	URINE
1420	258	258	KL106	921	29	04/28/14	RESP
1422	258	258	KL107	916	154	05/01/14	RESP
1423		147	KL64	64	64	04/27/14	URINE
1424		15	KL24	25	24	04/27/14	RESP
1425		39	KL23	24	83	05/13/14	URINE
1426		37	KL105	-	75	05/17/14	URINE
1427		16	KL51	50	50	05/17/14	URINE
1428	258	258	KL107	916	154	05/07/14	RESP
1429		14	KL2	2	2	05/02/14	URINE
1430		13	KL3	3	40	05/15/14	RESP
1431	307	307	KL102	939*	173	05/07/14	URINE
1432		280	KL23	24	82	05/07/14	WOUND
1433		280	KL23	24	82	05/07/14	WOUND
1434	307	307*	KL102	939*	173	05/07/14	URINE
1435	307	307	KL102	939*	173	05/06/14	URINE
1436	258	258	KL106	921	29	2014-05-17	WOUND
1437	258	258	KL106	921	29	05/10/14	WOUND
1438		13	KL3	3	40	05/13/14	URINE
1439	258	258	KL107	916	154	05/07/14	RESP
1440	307	307	KL102	939*	173	05/15/14	RESP
1441		1412	KL107	916	154	05/10/14	URINE
1442		13	KL3	3	40	05/15/14	RESP
1443	258	258	KL107	916	154	05/04/14	RESP
1444		280	KL23	24	82	05/07/14	WOUND
1445		874	KL45	45	222	05/14/14	RESP
1446	258	258	KL107	916	154	05/13/14	BLOOD
1447	307	307	KL102	939*	173	05/14/14	SITE
1448		15	KL24	25	24	05/13/14	RESP
1449	258	258	KL107	916	154	05/09/14	RESP
1450	258	258	KL107	916	154	05/09/14	BLOOD
1451	307	307	KL102	939*	173	05/09/14	URINE
1452	258	258	KL106	921	29	05/06/14	FLUID
1453	258	258	KL107	916	154	05/13/14	BLOOD
1454		13	KL3	3	40	05/04/14	URINE
1455	307	307*	KL102	939*	173	05/15/14	URINE
1456		NF*	KL24	25	24	05/12/14	RESP
1457	258	NF*	KL106	921	29	2014-05-12	URINE
1458		37	KL105	-	75	05/08/14	URINE
1460	258	258	KL107	916	154	05/09/14	BLOOD
1461		35	KL110	941*	199	05/07/14	RESP
1462		412	KL57	57	206	05/08/14	RESP
1463	307	307	KL102	939*	173	05/11/14	WOUND
1464	258	258	KL106	921	29	05/11/14	URINE
1465		13	KL3	3	40	05/13/14	WOUND
1466	307	307	KL102	939*	173	05/15/14	RESP
1467	307	307	KL102	939*	173	05/14/14	URINE
1469		16	KL51	50	50	05/13/14	URINE
1470		138	KL1	1*	233	05/01/14	DRAIN
1471		1412	KL107	916	154	06/15/14	BLOOD
1472	258	258	KL106	921*	29	06/09/14	URINE
1473		NF	KL17	18*	349*	06/11/14	URINE
1474	258	258	KL106	921	29	06/12/14	RESP
1475	307	307	KL102	939*	173	06/10/14	URINE
1476		280	KL23	24	82	06/09/14	URINE
1477	307	307	KL102	939*	173	06/08/14	URINE
1478	307	307	KL102	939*	173	06/07/14	URINE
1479		NF*	KL107	916	-	06/09/14	URINE
1480	258	258	KL106	921	29	06/09/14	URINE
1481		906	KL10	11	454*	06/10/14	URINE
1482		37	KL105	-	75	06/11/14	RESP
1483	258	258	KL107	916	154	06/03/14	URINE
1484	307	307	KL102	939*	173	06/01/14	URINE
1485		661	KL140	-	373	06/06/14	RESP
1486	258	258	KL107	916	154	06/01/14	URINE
1487	307	307	KL102	939*	173	06/05/14	URINE
1488		NF	KL102	939*	173	06/06/14	HWARE
1489	307	307	KL102	939*	173	06/03/14	URINE
1490		25	KL2	2	72	05/30/14	WOUND
1491	258	258	KL106	921	29	05/30/14	PUS
1493	307	307	KL102	939*	173	06/08/14	TISSUE
1494	258	258	KL106	921	29	05/27/14	URINE
1495	258	258	KL107	916	154	05/28/14	ULCER
1496	258	258	KL106	921	29	05/19/14	URINE
1497	307	307	KL102	939*	173	05/27/14	URINE
1498	258	258	KL107	916	154	05/27/14	URINE
1499	307	307*	KL102	939*	173	05/22/14	URINE
1500		13	KL3	3	40	05/27/14	URINE
1501	307	307	KL102	939*	173	05/30/14	URINE
1502	258	258	KL106	921*	29	06/02/14	URINE
1504	258	258	KL107	916	154	06/03/14	URINE
1505	258	258	KL106	921	29	06/09/14	RESP
1506	258	258	KL106	921	29	06/02/14	URINE
1507	307	307	KL102	939*	173	06/02/14	URINE
1508		1412	KL107	916	154	06/15/14	URINE
1509		20	KL28	29	84	06/04/14	DRAIN
1510	258	258	KL107	916	154	06/01/14	URINE
1511	258	258	KL106	921	29	05/31/14	WOUND
1512	258	258	KL106	921	29	05/30/14	URINE
1513	307	307	KL102	939*	173	05/27/14	URINE
1514	307	307	KL102	939*	173	05/25/14	URINE
1515	258	258	KL106	921	29	05/29/14	RESP
1516	258	258	KL106	921*	29	05/29/14	URINE
1517	258	258	KL106	921	29	05/29/14	WOUND
1518	307	307	KL102	939*	173	05/26/14	URINE
1520	258	258	KL107	-	-	05/29/14	URINE
1521	307	307	KL102	939*	173	06/05/14	BLOOD
1522	258	258	KL106	921	29	08/08/14	WOUND
1523		25	KL2	2	72	06/28/14	RESP
1524	307	307	KL102	939*	173	07/03/14	RESP
1525		560*	KL9	9	9	08/07/14	URINE
1526		273	KL74	911	174	08/11/14	RESP
1527		551	KL10	11	18	08/06/14	URINE
1529	258	258	KL107	916	154	08/08/14	ABSCESS
1530	258	258	KL106	921	29	07/31/14	URINE
1531	307	307	KL102	939*	173	07/07/14	RESP
1532	307	307	KL102	939*	173	08/02/14	URINE
1533		2351	KL114	932*	461*	08/05/14	URINE
1534		37	KL146	22	87*	07/06/14	URINE
1535		37	KL146	22	87*	07/20/14	TISSUE
1536	307	307	KL102	939*	173	06/24/14	URINE
1537	258	258	KL106	921	29	08/10/14	BLOOD
1539	307	307	KL102	939*	173	06/25/14	RESP
1540	258	258	KL106	921	29	08/11/14	URINE
1542		29	KL19	20	19	07/24/14	RESP
1543		280	KL23	24	82	07/17/14	URINE
1544		273	KL74	911	174	07/20/14	RESP
1545		37	KL146	22	87*	07/22/14	FLUID
1546		16	KL51	50	50	07/23/14	URINE
1547		37	KL146	22	87*	07/22/14	TISSUE
1548	258	258	KL106	921	29	07/23/14	URINE
1549	258	258	KL106	921	29	07/26/14	URINE
1550		35	KL22	23	37	07/25/14	URINE
1551	307	307	KL102	939*	173	07/25/14	URINE
1552	307	307	KL102	939*	173	07/20/14	URINE
1555	307	307	KL102	939*	173	07/21/14	URINE
1556		NF	KL53	52	53	07/19/14	WOUND
1557	258	258	KL107	916	154	07/24/14	URINE
1558		405	KL151	937	424	07/24/14	URINE
1559		16	KL51	50	50	07/24/14	URINE
1560	307	307	KL102	939*	173	07/25/14	URINE
1561	258	258	KL106	921	29	07/16/14	URINE
1562	258	258	KL106	921	29	07/30/14	RESP
1564	258	340	KL105	-	75	08/12/14	TISSUE
1565	307	307	KL102	939*	173	07/28/14	URINE
1566	258	258	KL107	916	154	08/08/14	URINE
1567	307	307	KL102	939*	173	07/31/14	URINE
1568	307	307	KL102	939*	173	08/03/14	RESP
1569	307	307	KL102	939*	173	07/30/14	BONE
1570		1694	KL63	63	150	07/28/14	RESP
1571	307	NF	KL102	939*	173	07/28/14	URINE
1572	307	307	KL102	939*	173	07/28/14	URINE
1573		1694	KL63	63	150	07/28/14	RESP
1575	258	258	KL106	921	29	08/10/14	URINE
1576	258	258	KL106	921	29	07/29/14	RESP
1577	258	258	KL106	921	29	08/08/14	WOUND
1578	307	307	KL102	939*	173	07/30/14	URINE
1579		29	KL30	903	85	2014-08-10	BLOOD
1580		13	KL3	3	40	07/30/14	RESP
1582		15	KL112	923	93	08/06/14	WOUND
1583		45	KL24	25	101	07/30/14	RESP
1584		29	KL30	903	85	08/10/14	BLOOD
1585	258	258	KL107	916	154	08/02/14	BLOOD
1586		45	KL24	25	101	07/30/14	URINE
1587		NF*	KL102	939*	173	08/04/14	URINE
1588	307	307	KL102	939*	173	07/27/14	RESP
1590		1440	KL19	20	19	06/16/14	RESP
1591		37	KL21	22	87*	07/14/14	URINE
1592	307	307	KL102	939*	173	06/29/14	URINE
1593	307	NF	KL102	939*	173	06/30/14	BLOOD
1594	258	258	KL106	921	29	07/03/14	URINE
1595	307	307	KL102	939*	173	07/07/14	RESP
1596	307	307	KL102	939*	173	07/14/14	URINE
1597		1440	KL19	20	19	06/16/14	RESP
1598	307	307	KL102	939*	173	07/10/14	URINE
1601		NF*	KL106	921	29	07/04/14	URINE
1603	258	NF*	KL106	921	29	08/21/14	BLOOD
1604	258	258	KL106	921	29	08/18/14	RESP
1605	307	307	KL102	939*	173	08/20/14	URINE
1607		628	KL2	2	409	08/19/14	URINE
1608	258	258	KL107	916	154	08/26/14	ULCER
1609	258	258	KL106	921	29	08/24/14	URINE
1610	258	258	KL106	921	29	09/17/14	RESP
1611		37	KL15	919	50	08/21/14	URINE
1612	307	307	KL102	939*	173	08/17/14	URINE
1613		16	KL51	50	50	08/25/14	URINE
1614	307	307	KL102	939*	173	08/23/14	URINE
1616	258	258	KL107	916	154	06/30/14	URINE
1617		15	KL24	25	24	06/17/14	URINE
1618		1427	KL155	909*	173*	06/25/14	URINE
1621	307	307	KL102	939*	173	07/18/14	URINE
1623		1427	KL155	909*	173*	06/26/14	BILE
1624	258	258	KL106	921	29	07/04/14	URINE
1625		280	KL23	24	82	06/19/14	URINE
1626	258	258	KL106	921	29	06/24/14	WOUND
1627	307	307	KL102	939*	173	07/02/14	URINE
1629		22	KL9	9	9	07/08/14	URINE
1634	307	307	KL102	939*	173	06/30/14	URINE
1635	307	307	KL102	939*	173	07/02/14	URINE
1639		37	KL146	22	87*	07/22/14	WOUND
1642	307	307	KL102	939*	173	08/14/14	URINE
1643	258	258	KL106	921	29	08/13/14	URINE
1645	258	258	KL106	921	29	09/11/14	URINE
1646		1017	KL58	58*	130	08/29/14	URINE
1647		17	KL107	-	386	09/21/14	URINE
1648		2351	KL114	932*	461*	09/17/14	WOUND
1649	307	307	KL102	939*	173	08/21/14	URINE
1650	258	258	KL107	916	154	09/16/14	WOUND
1651	307	NF	KL102	939*	173	09/11/14	URINE
1652	307	307	KL102	939*	173	08/26/14	BONE
1653	307	307	KL102	939*	173	08/25/14	URINE
1654	258	258	KL106	921	29	08/28/14	RESP
1655	307	307	KL102	939*	173	08/13/14	URINE
1656		NF*	KL106	921	29	08/18/14	RESP
1657	307	307	KL102	939*	173	08/16/14	RESP
1658	258	NF*	KL106	921	29	09/19/14	URINE
1659	258	258	KL107	916	154	09/18/14	URINE
1660		22	KL9	9	9	09/20/14	BLOOD
1661		22	KL9	9	9	09/05/14	RESP
1662		25	KL2	2	72	09/13/14	RESP
1663	307	307	KL102	939*	173	09/15/14	URINE
1664		NF	KL16	16	16	09/03/14	URINE
1665	307	307	KL102	939*	173	09/02/14	URINE
1666		471	KL57	57*	34	09/03/14	RESP
1667	258	258	KL106	921	29	08/18/14	URINE
1668	307	307	KL102	939*	173	08/28/14	RESP
1669	307	307	KL102	939*	173	08/18/14	URINE
1670		NF*	KL102	939*	173	08/26/14	URINE
1671	307	307	KL102	939*	173	09/18/14	URINE
1672		NF*	KL64	64	64	09/20/14	URINE
1673		1887	KL121	-	437	09/02/14	WOUND
1674	258	258	KL106	921	29	09/13/14	DRAIN
1675	307	307	KL102	939*	173	09/01/14	URINE
1676		16	KL51	50	50	08/28/14	URINE
1677	307	307	KL102	939*	173	09/17/14	URINE
1678	307	307	KL102	939*	173	08/26/14	URINE
1679	307	307	KL102	939*	173	08/18/14	RESP
1680	258	258	KL106	921	29	08/17/14	RESP
1682		273	KL74	911	174	08/17/14	RESP
1684	258	258	KL106	921	29	09/20/14	RESP
1685		15	KL24	25	24	09/04/14	PUS
1686		25	KL2	2	72	09/15/14	RESP
1687	307	NF	KL102	939*	173	09/16/14	URINE
1688		1887	KL121	-	437	08/31/14	BLOOD
1689	258	258	KL107	916	154	08/30/14	URINE
1690	258	258	KL106	921	29	08/24/14	URINE
1691	307	307	KL102	939*	173	08/17/14	URINE
1692	258	258	KL106	921	29	08/21/14	URINE
1693	307	307	KL102	939*	173	08/21/14	URINE
1694	307	307	KL102	939*	173	08/18/14	RESP
1695	307	307	KL102	939*	173	09/21/14	RESP
1696		25	KL2	2	72	09/16/14	RESP
1697	258	258	KL106	921	29	08/29/14	WOUND
1698	307	307	KL102	939*	173	09/14/14	WOUND
1699	307	307	KL102	939*	173	09/13/14	WOUND
1700	307	307	KL102	939*	173	08/26/14	TISSUE
1701		NF*	KL153	-	394	08/27/14	URINE
1703	307	307	KL102	939*	173	08/17/14	URINE
1704	307	307	KL102	939*	173	08/15/14	URINE
1705		NF*	KL153	-	394	08/26/14	WOUND
1706	307	307	KL102	939*	173	08/18/14	URINE
1707	307	307	KL102	939*	173	09/19/14	WOUND
1708		1017	KL58	58*	130	08/31/14	URINE
1709	258	258	KL106	921	29	09/09/14	URINE
1710		25	KL2	2	72	09/15/14	RESP
1711		NF	KL1	1*	282*	09/24/14	WOUND
1712		147	KL64	64	64	10/08/14	URINE
1713	258	258	KL106	921	29	09/27/14	URINE
1714	258	258	KL106	921	29	09/21/14	URINE
1715		1887	KL121	-	437	10/05/14	RESP
1716	307	307	KL102	939*	173	10/05/14	URINE
1717	307	307	KL102	939*	173	10/01/14	URINE
1718	307	307	KL102	939*	173	09/28/14	URINE
1719	307	307	KL102	939*	173	09/23/14	RESP
1720		13	KL3	3	40	09/28/14	URINE
1721	307	307	KL102	939*	173	09/21/14	RESP
1722		16	KL51	50	50	09/23/14	URINE
1723	307	307	KL102	939*	173*	10/02/14	PUS
1724		16	KL51	50	50	10/04/14	RESP
1725		234	KL30	903	114	10/07/14	RESP
1726		15	KL112	923	93	10/03/14	URINE
1727	258	258	KL107	916	154	10/01/14	RESP
1728		NF	KL131	-	363*	09/28/14	RESP
1729		16	KL51	50	50	10/07/14	URINE
1730		280	KL23	24	82	10/07/14	URINE
1734	258	258	KL106	921	29	09/23/14	RESP
1735	258	258	KL106	921	29	09/22/14	URINE
1736		15	KL110	941*	89	09/24/14	RESP
1737		323	KL21	22	262	10/01/14	RESP
1738		45	KL25	26	133	10/01/14	URINE
1739	307	307	KL102	939*	173	10/04/14	BLOOD
1740		461*	KL25	26	133	10/09/14	RESP
1741	307	307	KL102	939*	173	10/07/14	URINE
1743	258	895	KL155	909*	173	10/04/14	TISSUE
1744		234	KL30	903	114	09/23/14	RESP
1746	307	307	KL102	939*	173	09/23/14	RESP
1747	307	307	KL102	939*	173*	09/29/14	URINE
1748	307	307	KL102	939*	173	09/22/14	URINE
1749	307	307	KL102	939*	173	10/10/14	URINE
1751		1456	KL60	60*	227	10/07/14	URINE
1752	258	258	KL106	921	29	09/22/14	URINE
1753		1456	KL60	60*	227	10/08/14	URINE
1754	307	307	KL102	939*	173	10/10/14	RESP
1755		461*	KL25	26	133	10/09/14	WOUND
1756	307	307	KL102	939*	173	10/08/14	RESP
1757	258	258	KL106	921	29	10/27/14	URINE
1758		15	KL110	941*	89	10/26/14	RESP
1759	258	258	KL106	921	29	10/28/14	URINE
1760		NF	KL16	16	16*	10/27/14	BLOOD
1761	307	307	KL102	939*	173	10/26/14	URINE
1763	307	307	KL102	939*	173	10/27/14	BLOOD
1764	307	307	KL102	939*	173	10/29/14	URINE
1765		NF*	KL61	61*	412	10/28/14	URINE
1766		1440	KL19	20	19	10/18/14	BLOOD
1767	307	307	KL102	939*	173	10/27/14	URINE
1768		36	KL27	28	27	10/21/14	URINE
1769		234	KL30	903	114	10/26/14	URINE
1770	258	258	KL107	916	154	10/23/14	RESP
1771	307	307	KL102	939*	173	10/24/14	URINE
1772		16	KL51	50	50	10/30/14	BLOOD
1774		147	KL64	64	64	10/22/14	URINE
1775		628	KL2	2	409	10/22/14	BLOOD
1776	258	258	KL106	921	29	10/23/14	WOUND
1777		187	KL10	11	10	10/19/14	URINE
1778		628	KL2	2	409	10/22/14	URINE
1779		1440	KL19	20	19	10/18/14	RESP
1781	307	307	KL102	939*	173	10/19/14	RESP
1782		280	KL23	24	82	10/17/14	URINE
1783	258	258	KL106	921	29	10/14/14	BLOOD
1784	258	895	KL155	909*	173	10/17/14	TISSUE
1785	307	307	KL102	939*	173	10/15/14	RESP
1786		147	KL64	64	64	10/19/14	BLOOD
1788	258	258	KL106	921	29	10/19/14	WOUND
1789		147	KL64	64	64	10/14/14	BLOOD
1817	307	307	KL102	939*	173	11/12/14	URINE
1818	307	307	KL102	939*	173	11/17/14	URINE
1819	307	307	KL102	939*	173	11/16/14	RESP
1820	307	307	KL102	939*	173	2014-11-18	BLOOD
1821	307	307	KL102	939*	173	11/15/14	URINE
1824	258	NF*	KL106	921	29	11/12/14	URINE
1826	258	258	KL107	916	154	11/13/14	URINE
1827	307	307	KL102	939*	173	11/18/14	URINE
1828	307	307	KL102	939*	173	11/06/14	TISSUE
1829		15	KL112	923	93	11/10/14	RESP
1830		16	KL51	50	50	11/10/14	BLOOD
1831		16	KL51	50	50	11/10/14	BLOOD
1832		147	KL64	64	64	11/23/14	URINE
1833		NF*	KL51	50	50	11/21/14	URINE
1834		16	KL51	50	50	11/06/14	URINE
1835	258	NF*	KL107	916	154	11/01/14	RESP
1836	307	307	KL102	939*	173	11/10/14	RESP
1837	307	307	KL102	939*	-	11/11/14	BLOOD
1838		16	KL51	50	50	2014-11-10	BLOOD
1839		17	KL25	26	141	11/03/14	WOUND
1840		NF*	KL24	25	101	11/20/14	URINE
1841	258	258	KL107	916	154	11/03/14	URINE
1842		1228	KL38	912	96	11/23/14	URINE
1843	258	258	KL107	916	154	11/01/14	URINE
1844	307	307	KL102	939*	173	10/31/14	URINE
1845	307	NF*	KL102	939*	173	11/26/14	URINE
1846	307	307	KL102	939*	173	11/25/14	URINE
1847	307	307	KL102	939*	173	11/30/14	RESP
1848	307	NF*	KL102	939*	173	11/29/14	RESP
1849	258	NF*	KL36	37	109	11/29/14	URINE
1850	307	NF*	KL102	939*	173	11/22/14	URINE
1851		1662*	KL51	50	104	11/14/14	URINE
1852	258	258	KL106	921	29	11/21/14	URINE
1853	307	307	KL102	939*	173	11/30/14	URINE
1854		405	KL151	937	424	11/17/14	URINE
1855	307	307	KL102	939*	173	11/30/14	URINE
1856		2202	KL14	15	14	11/23/14	URINE
1857		45	KL24	25	101	11/24/14	RESP
1858	307	307	KL102	939*	173	11/14/14	WOUND
1859	258	258	KL107	916	154	11/16/14	BLOOD
1860		NF*	KL112	923	93	11/12/14	RESP
1861		NF*	KL24	25	24	11/19/14	URINE
1862	258	NF*	KL106	921	29	11/23/14	URINE
1863		36	KL27	28	27	11/17/14	URINE
1864	307	307	KL102	939*	173	11/15/14	BLOOD
1865	307	NF*	KL102	939*	173	11/19/14	RESP
1866		15	KL112	923	93	11/15/14	RESP
1867		17	KL25	26	141	11/19/14	WOUND
1868	307	307	KL102	939*	173	11/18/14	BLOOD
1869		628	KL2	2	409	12/14/14	TISSUE
1870	307	307	KL102	939*	173	12/02/14	URINE
1871		17	KL25	26	141	12/02/14	HWARE
1872		37	KL136	-	123	12/13/14	RESP
1873	258	258	KL107	916	154	12/02/14	SITE
1874		716	KL110	941*	89	12/03/14	URINE
1875		147	KL64	64	64	12/08/14	URINE
1876		NF*	KL2	2	2	12/03/14	URINE
1877		45	KL24	25	101	12/16/14	RESP
1878	258	258	KL107	916	154	12/04/14	BLOOD
1879		13	KL3	3	40	12/08/14	URINE
1880		16	KL51	50	50	12/08/14	URINE
1881		2202	KL14	15	14	12/03/14	URINE
1882	307	307	KL102	939*	173	12/04/14	URINE
1883	307	307	KL102	939*	173	12/15/14	URINE
1884		NF	KL116	941	135	12/05/14	URINE
1886		1500	KL125	930	177	12/16/14	WOUND
1887		280	KL23	24	82	12/03/14	URINE
1888	258	258	KL106	921	29	12/09/14	URINE
1889	307	307	KL102	939*	173	12/18/14	URINE
1890		37	KL38	912	96	12/05/14	URINE
1891	307	307	KL102	939*	173	12/09/14	URINE
1893		1758	KL27	28	187	12/16/14	URINE
1894	307	307	KL102	939*	173	12/11/14	URINE
1895	258	258	KL107	916	154	12/19/14	URINE
1897	307	307	KL102	939*	173	12/09/14	WOUND
1898	307	307	KL102	939*	173	12/10/14	URINE
1899	258	258	KL107	916	154	12/12/14	URINE
1900		1758	KL27	28	187	12/16/14	URINE
1901	307	307	KL102	939*	173	12/13/14	URINE
1902	307	307	KL102	939*	173	12/16/14	URINE
1903	307	307	KL102	939*	173	12/11/14	URINE
1904		13	KL3	3	40	12/15/14	BLOOD
1905		76	KL21	22*	262	12/19/14	URINE
1906	258	258	KL107	916	154	12/16/14	BLOOD
1911		17	KL25	26	141	12/01/14	URINE
1912		147	KL64	64	64	12/01/14	URINE
1913	307	307	KL102	939*	173	12/01/14	URINE
1914	258	258	KL107	916	154	12/01/14	URINE
1917	307	307	KL102	939*	173	11/15/14	URINE
1918		16	KL51	50	50	10/12/14	RESP
1920		101	KL17	18	137	11/28/14	URINE
1921	258	258	KL106	921	29	11/27/14	URINE
1924	258	258	KL106	921	29	01/04/15	URINE
1925	307	307	KL102	939*	173	12/31/14	WOUND
1926	258	258	KL106	921	29	01/11/15	URINE
1927	307	307	KL102	939*	173	01/06/15	URINE
1928	307	307	KL102	939*	173	01/01/15	URINE
1929	258	NF	KL106	921	29	12/23/14	BLOOD
1930	307	NF	KL102	939*	173	12/30/14	RESP
1931	307	307	KL102	939*	173	01/01/15	TISSUE
1932	258	NF*	KL106	921	29	12/31/14	URINE
1933		NF*	KL110	941*	89	01/03/15	URINE
1934		NF*	KL27	28	187	01/08/15	WOUND
1936	307	307*	KL102	939*	173	12/31/14	TISSUE
1937	258	NF*	KL106	921	29	01/10/15	RESP
1938		17	KL25	26	141	12/23/14	BLOOD
1939		327	KL39	39	39	01/08/15	WOUND
1940	258	258	KL106	921	29	2015-01-05	RESP
1941		NF	KL64	64*	64	12/25/14	URINE
1942		280	KL23	24	82	12/27/14	URINE
1943		16	KL51	50	50	01/09/15	RESP
1946	258	258	KL106	921	29	01/06/15	URINE
1947		2079*	KL24	25	101	12/26/14	RESP
1948	307	NF	KL102	939*	173	01/06/15	WOUND
1949	258	258	KL106	921	29	01/03/15	URINE
1950		NF*	KL106	921	29	01/03/15	URINE
1951		NF*	KL102	939*	173	12/24/14	ULCER
1952		NF*	KL102	939*	173	01/06/15	URINE
1953		36	KL27	28	27	01/05/15	ABSCESS
1954	258	258	KL106	921	29	01/04/15	URINE
1955	258	258	KL106	921	29	2015-01-07	RESP
1956	258	258	KL106	921	29	2015-01-07	RESP
1958	307	307*	KL102	939*	173	02/10/15	BLOOD
1959		36	KL27	28	27	02/11/15	URINE
1960		405	KL151	937	424	02/12/15	URINE
1961	258	258	KL107	916	154	02/11/15	URINE
1962		196	KL46	914	97	02/09/15	URINE
1963		147	KL64	64	64	02/21/15	URINE
1968	307	307*	KL102	939*	173	03/08/15	BLOOD
1971		NF*	KL127	-	202	02/12/15	HWARE
1973		147	KL64	64	64	02/18/15	BLOOD
1974	307	307	KL102	939*	173	02/14/15	URINE
1975	307	307	KL102	939*	173	02/16/15	URINE
1976	307	307	KL102	939*	173	02/16/15	BLOOD
1977		15	KL24	25	24	02/19/15	URINE
1980		147	KL64	64	64	02/23/15	BLOOD
1981		405	KL151	937	424	02/23/15	URINE
1982	258	NF*	KL107	916	154	02/12/15	RESP
1983	307	307	KL102	939*	173	02/10/15	URINE
1984		45*	KL24	25	101	02/21/15	WOUND
1985		NF*	KL110	941*	89	02/10/15	TISSUE
1986	307	307	KL102	939*	173	01/15/15	URINE
1987		17	KL25	26	141	01/27/15	URINE
1988		327	KL39	39	39	01/29/15	ABSCESS
1989		17	KL25	26	141	02/06/15	URINE
1991	258	258	KL106	921	29	01/26/15	URINE
1992		45	KL24	25	101	01/17/15	RESP
1993		15	KL24	25	24	01/22/15	URINE
1994		15	KL24	25	24	2013-01-13	RESP
1995		NF	KL16	16	16*	2015-02-01	RESP
1997		15	KL24	25	24	2013-01-13	RESP
1998	258	NF*	KL107	916	154	01/22/15	URINE
1999	307	307	KL102	939*	173	01/31/15	URINE
2000	307	307	KL102	939*	173	01/14/15	URINE
2001		628	KL2	2	409	02/02/15	URINE
2002	307	307	KL102	939*	173	01/26/15	URINE
2003		25	KL2	2	72	01/29/15	BLOOD
2004		NF*	KL16	16	16*	01/30/15	BLOOD
2005		NF	KL10	11	18	01/19/15	URINE
2006	307	307	KL102	939*	173	01/13/15	URINE
2007		716	KL110	941*	89	02/04/15	URINE
2008	258	258	KL106	921	29	01/20/15	URINE
2009		15	KL110	941*	89	01/15/15	RESP
2010		NF*	KL10	11	18	02/06/15	URINE
2011	258	258	KL106	921	29	2015-01-14	RESP
2012		35	KL110	941*	199	01/21/15	URINE
2013		17	KL25	26	141	01/13/15	WOUND
2015		17	KL25	26	141	01/12/15	WOUND
2016	258	NF*	KL106	921	29	02/06/15	URINE
2017	258	258	KL106	921	29	01/23/15	BLOOD
2018		716	KL110	941*	89	02/04/15	URINE
2019		45	KL24	25	101	02/04/15	URINE
2020	258	258	KL106	921	29	01/21/15	ABSCESS
2021	258	258	KL106	921	29	2015-01-14	RESP
2022	258	258	KL107	916	154	01/22/15	RESP
2023		327	KL39	39	39	01/29/15	WOUND
2024		45	KL24	25	101	02/03/15	URINE
2026	307	307	KL102	939*	173	02/01/15	RESP
2027	307	307	KL102	939*	173	01/30/15	URINE
2028		NF	KL16	16	16*	2015-02-01	RESP
2029	258	NF*	KL107	916	154	2015-01-23	BONE
2030	307	307	KL102	939*	173	02/04/15	WOUND
2031		405	KL151	937	424	01/19/15	URINE
2032		101	KL17	18	137	2015-01-20	ABSCESS
2034		15	KL112	923	93	01/18/15	URINE
2035	258	258	KL106	921	29	01/10/15	URINE
2036	258	NF*	KL107	916	154	01/15/15	WOUND
2037		628	KL2	2	409	02/02/15	URINE
2038	307	NF*	KL102	939*	173	01/29/15	URINE
2039	307	307	KL102	939*	173	02/06/15	ULCER
2040	307	NF*	KL102	939*	173	01/30/15	URINE
2041	258	258	KL107	916	154	01/23/15	ULCER
2042		147	KL64	64	64	03/16/15	BLOOD
2043		NF*	KL24	25	24	03/12/15	RESP
2044		336	KL25	26	141	01/17/15	URINE
2045		147	KL64	64	64	03/16/15	URINE
2046	258	258	KL106	921	29	01/23/15	BLOOD
2047	307	307	KL102	939*	173	01/23/15	URINE
2048		36	KL27	28	27	01/18/15	WOUND
2050	258	258	KL107	916	154	01/15/15	WOUND
2051		NF*	KL102	939*	173	01/19/15	WOUND
2052	258	258	KL107	916	154	2015-01-20	WOUND
2053	258	258	KL107	916	154	2015-01-23	WOUND
2054	258	258	KL106	921	29	01/24/15	URINE
2055	307	307	KL102	939*	173	03/01/15	URINE
2056	258	NF*	KL106	921	29	02/27/15	ABSCESS
2057		17	KL25	26	141	2015-03-09	URINE
2058		45	KL24	25	101	02/25/15	WOUND
2060		17	KL25	26	141	03/09/15	BLOOD
2061	307	307	KL102	939*	173	03/09/15	URINE
2062	307	NF*	KL102	939*	173	03/02/15	URINE
2063	258	NF*	KL106	921	29	02/26/15	URINE
2064		147	KL64	64	64	03/08/15	URINE
2065		147	KL64	64	64	02/23/15	BLOOD
2066		147	KL64	64	64	03/16/15	BLOOD
2067		37	KL12	13	12	03/16/15	URINE
2069		17	KL123	936*	419*	03/10/15	ABSCESS
2070	307	307	KL102	939*	173	03/11/15	URINE
2071	307	307	KL102	939*	173	03/11/15	TISSUE
2072	258	NF*	KL107	916	154	03/05/15	URINE
2073	307	307	KL102	939*	173	02/22/15	URINE
2075		1440	KL19	20	19	02/26/15	RESP
2076	307	NF*	KL102	939*	173	03/13/15	BLOOD
2077		16	KL51	50	50	03/02/15	URINE
2078	307	307*	KL102	939*	173	03/09/15	BLOOD
2079	307	1234*	KL102	939*	173	03/17/15	URINE
2080	307	307	KL102	939*	173	03/23/15	URINE
2081	258	258	KL107	916	154	03/24/15	URINE
2082	258	258	KL107	916	154	03/22/15	BLOOD
2083	307	NF*	KL102	939*	173	03/17/15	URINE
2084	307	307	KL102	939*	173	03/20/15	URINE
2085	258	258	KL107	916	154	03/23/15	URINE
2086	307	307	KL102	939*	173	03/15/15	URINE
2087		16	KL51	50	50	03/19/15	ULCER
2088	258	NF*	KL107	916	154	03/15/15	WOUND
2090	258	258	KL107	916	154	04/03/15	WOUND
2091		147	KL64	64	64	04/14/15	URINE
2092	258	NF*	KL107	-	154	04/07/15	WOUND
2093	307	307*	KL102	939*	173	04/12/15	WOUND
2094	258	258	KL107	916	154	03/25/15	RESP
2095		1486	KL38	912	281	2015-03-31	URINE
2096		414*	KL123	936	44	2015-03-31	URINE
2097		37	KL140	-	162	2015-03-30	URINE
2098	307	307*	KL102	939*	173	03/26/15	URINE
2099	307	NF	KL102	939*	173	04/16/15	URINE
2100	258	258	KL107	916	154	03/24/15	RESP
2101	307	NF*	KL102	939*	173	03/26/15	URINE
2103	258	NF*	KL106	921	29	04/16/15	URINE
2104		342	KL30	903*	276	2015-03-31	URINE
2105		978	KL125	930	193*	04/12/15	DRAIN
2106		35	KL110	941*	199	04/13/15	BLOOD
2108	307	307	KL102	939*	173	04/13/15	URINE
2109	307	NF*	KL102	939*	173	03/24/15	DRAIN
2111		29	KL19	20	19	2015-04-10	WOUND
2113		NF*	KL102	939*	173	03/31/15	BLOOD
2114	258	258*	KL106	921	29	03/25/15	TISSUE
2115		147	KL64	64	64	03/27/15	URINE
2116	258	258	KL106	921	29	03/29/15	URINE
2117		36	KL27	28	27	2015-03-30	URINE
2118		15	KL112	923	93	03/23/15	TISSUE
2119		978	KL125	930	193*	04/12/15	URINE
2121		1440	KL19	20	19	03/26/15	WOUND
2122	258	NF*	KL107	916	154	03/28/15	BLOOD
2123	258	258	KL107	916	154	2015-03-25	BLOOD
2124	258	NF*	KL107	-	154	04/07/15	WOUND
2125	258	258	KL106	921	29	04/07/15	URINE
2126	258	258	KL107	-	154	04/07/15	WOUND
2127	307	307	KL102	939*	173	04/04/15	BLOOD
2128	258	258	KL106	921	29	03/23/15	WOUND
2129	258	258	KL106	921	29	03/24/15	BONE
2130	307	NF*	KL102	939*	173	04/17/15	BILE
2149		17	KL25	26	141	04/26/15	URINE
2150		1412	KL107	916	154	04/21/15	WOUND
2151	307	307	KL102	939*	173	04/25/15	BILE
2152	307	307	KL102	939*	173	04/25/15	URINE
2153	307	307	KL102	939*	173	04/25/15	URINE
2154		NF*	KL141	-	197*	04/25/15	URINE
2155	307	307	KL102	939*	173	2015-04-26	TISSUE
2156	258	258	KL107	916	154	04/27/15	URINE
2157		NF	KL3	3	40	2015-05-04	TISSUE
2158		13	KL3	3	40	2015-05-04	TISSUE
2159	258	NF	KL106	921	29	05/04/15	URINE
2160	307	307	KL102	939*	173	05/01/15	RESP
2161		45	KL24	25	101	05/03/15	RESP
2162	258	258	KL107	916	154	2015-05-06	RESP
2163	307	307	KL102	939*	173	2015-04-30	RESP
2165	307	307	KL102	939*	173	05/04/15	URINE
2166	307	NF*	KL102	939*	173	04/30/15	RESP
2167	307	NF*	KL102	939*	173	04/30/15	RESP
2168	307	307	KL102	939*	173	04/28/15	TISSUE
2169	307	307	KL102	939*	173	05/01/15	WOUND
2171	258	258	KL106	921	29	05/06/15	URINE
2172		NF*	KL102	939*	173	05/06/15	URINE
2173		13	KL3	3	40	05/02/15	WOUND
2174		42	KL3	3	59	04/29/15	RESP

## Sheet: S1B
KPN	KPC	CTX-M	NDM-1	OXA	SHV-OKP-LEN	TEM
1	-	-	-	-	SHV-12	-
2	-	-	-	-	SHV-5	-
4	-	CTX-M-15	-	-	SHV-122	-
5	-	CTX-M-15	-	-	SHV-28	TEM-198
6	-	-	-	-	SHV-120	-
7	-	-	-	-	-	-
9	-	CTX-M-15	-	-	SHV-12	TEM-148
11	KPC-2	CTX-M-15	-	-	SHV-100	TEM-105
12	-	CTX-M-15	-	-	SHV-12	TEM-166
15	-	-	-	-	SHV-100	-
17	KPC-2	-	-	-	SHV-12	-
18	-	CTX-M-15	-	-	SHV-100	TEM-176
19	-	-	-	-	-	-
22	-	CTX-M-15	-	-	SHV-100	-
23	-	CTX-M-15	-	-	SHV-100	TEM-30
24	-	-	-	-	-	-
25	KPC-2	-	-	-	-	TEM-171
27	-	CTX-M-15	-	-	SHV-100	TEM-198
28	KPC-2	-	-	-	-	-
30	-	CTX-M-15	-	-	SHV-148	-
41	-	CTX-M-15	-	-	SHV-100	TEM-76
42	KPC-2	CTX-M-15	-	-	SHV-100	TEM-105
43	-	CTX-M-15	-	-	SHV-55	-
44	-	CTX-M-15	-	-	SHV-148	-
50	-	-	-	-	-	-
51	-	-	-	-	SHV-11	-
53	-	CTX-M-15	-	-	SHV-5	-
57	KPC-2	-	-	-	SHV-12	-
63	-	CTX-M-15	-	-	SHV-12	TEM-76
65	-	CTX-M-15	-	-	SHV-148	-
77	KPC-2	-	-	-	-	-
81	-	CTX-M-15	-	-	-	TEM-168
82	KPC-2	-	-	-	SHV-12	-
86	-	CTX-M-15	-	-	SHV-100	TEM-166
87	-	CTX-M-15	-	-	SHV-100	-
93	-	-	-	-	SHV-12	-
94	-	CTX-M-15	-	-	-	TEM-198
95	KPC-2	-	-	-	-	-
97	-	-	-	-	SHV-30	-
98	KPC-2	CTX-M-15	-	-	SHV-100	TEM-122
99	-	CTX-M-15	-	-	SHV-100	-
100	-	CTX-M-15	-	-	-	TEM-76
102	-	CTX-M-15	-	-	SHV-100	TEM-198
103	KPC-2	-	-	-	SHV-12	-
104	-	CTX-M-15	-	-	SHV-100	TEM-33
105	-	CTX-M-15	-	-	-	-
106	-	CTX-M-15	-	-	SHV-31	-
107	-	CTX-M-15	-	-	SHV-26	-
108	-	-	-	-	SHV-12	-
109	KPC-2	-	-	-	SHV-12	-
110	KPC-2	CTX-M-15	-	-	SHV-12	-
111	-	CTX-M-15	-	-	-	TEM-106
112	-	CTX-M-15	-	-	SHV-148	-
113	-	CTX-M-15	-	-	SHV-12	TEM-70
114	KPC-2	-	-	-	SHV-12	-
115	KPC-2	-	-	-	SHV-12	-
116	KPC-2	-	-	-	SHV-12	-
117	KPC-2	-	-	-	SHV-12	-
118	KPC-2	-	-	-	SHV-12	-
119	-	-	-	-	SHV-12	-
120	-	CTX-M-15	-	-	SHV-100	TEM-33
121	-	CTX-M-15	-	-	SHV-100	TEM-198
122	-	CTX-M-15	-	-	SHV-100	-
123	KPC-2	CTX-M-15	-	-	SHV-100	TEM-148
124	-	CTX-M-15	-	-	SHV-148	-
125	KPC-2	-	-	-	SHV-12	-
126	-	CTX-M-15	-	-	SHV-100	TEM-30
127	-	CTX-M-15	-	-	SHV-5	-
128	-	CTX-M-15	-	-	SHV-148	-
129	-	CTX-M-15	-	-	SHV-100	-
130	KPC-2	CTX-M-15	-	-	SHV-100	TEM-79
131	-	-	-	-	SHV-12	-
132	KPC-2	CTX-M-15	-	-	SHV-100	TEM-191
133	-	CTX-M-15	-	-	SHV-148	-
134	-	CTX-M-15	-	-	SHV-148	-
135	-	CTX-M-15	-	-	SHV-100	TEM-30
136	KPC-2	-	-	-	SHV-12	-
137	-	CTX-M-15	-	-	SHV-100	-
138	KPC-2	-	-	-	-	-
139	-	CTX-M-15	-	-	SHV-100	-
140	-	-	-	-	SHV-12	TEM-176
141	KPC-2	-	-	-	SHV-12	-
142	-	CTX-M-15	-	-	SHV-100	TEM-30
143	-	CTX-M-15	-	-	-	TEM-198
144	-	CTX-M-15	-	-	SHV-5	-
145	KPC-2	-	-	-	SHV-12	TEM-191
146	-	CTX-M-15	-	-	SHV-100	TEM-105
147	-	CTX-M-15	-	-	SHV-31	-
148	-	CTX-M-15	-	-	SHV-100	-
151	-	CTX-M-15	-	-	-	TEM-176
154	-	CTX-M-15	-	-	SHV-148	-
155	-	CTX-M-15	-	-	SHV-148	-
157	-	CTX-M-15	-	-	SHV-26	-
159	KPC-2	-	-	-	SHV-12	-
160	-	CTX-M-15	-	-	SHV-100	-
161	-	CTX-M-15	-	-	SHV-100	TEM-198
162	-	-	-	-	SHV-12	-
163	KPC-2	-	-	-	SHV-12	-
164	-	CTX-M-15	-	-	SHV-100	TEM-70
166	-	-	-	-	-	-
167	-	-	-	-	SHV-12	-
169	KPC-2	-	-	-	SHV-12	-
172	-	-	-	-	-	-
173	-	CTX-M-15	-	-	SHV-100	TEM-30
176	-	-	-	-	-	-
177	-	CTX-M-15	-	-	SHV-39	TEM-70
178	-	-	-	-	SHV-12	-
179	-	CTX-M-15	-	-	SHV-100	-
180	-	-	-	-	SHV-12	-
181	-	CTX-M-15	-	-	SHV-100	TEM-148
182	-	CTX-M-15	-	-	SHV-100	TEM-70
183	-	CTX-M-15	-	-	SHV-100	TEM-198
184	-	CTX-M-15	-	-	SHV-100	-
185	KPC-2	CTX-M-15	-	-	SHV-100	-
186	KPC-2	CTX-M-15	-	-	SHV-26	TEM-79
187	-	-	-	-	SHV-12	-
188	KPC-3	CTX-M-15	-	-	SHV-100	-
189	-	-	-	-	SHV-12	-
190	-	CTX-M-15	-	-	SHV-100	-
191	KPC-2	-	-	-	SHV-12	-
192	KPC-2	CTX-M-15	-	-	SHV-100	-
194	KPC-2	-	-	-	SHV-12	-
195	KPC-2	-	-	-	-	TEM-54
196	KPC-2	-	-	-	SHV-12	-
197	-	CTX-M-15	-	-	SHV-100	TEM-143
198	-	CTX-M-15	-	-	SHV-148	-
199	-	CTX-M-15	-	-	SHV-100	TEM-176
200	KPC-2	-	-	-	SHV-12	-
201	KPC-2	-	-	-	SHV-12	-
202	-	CTX-M-15	-	-	-	-
204	-	CTX-M-15	-	-	SHV-5	-
205	-	CTX-M-15	-	-	SHV-148	-
206	-	CTX-M-15	-	-	SHV-12	-
207	-	CTX-M-15	-	-	-	TEM-143
208	-	CTX-M-15	-	-	SHV-100	TEM-143
209	KPC-2	-	-	-	-	TEM-191
210	-	-	-	-	SHV-30	-
211	-	CTX-M-15	-	-	SHV-100	TEM-30
212	KPC-2	-	-	-	SHV-12	-
213	KPC-2	-	-	-	SHV-12	-
214	KPC-2	-	-	-	SHV-12	-
216	-	CTX-M-15	-	-	SHV-100	-
217	-	CTX-M-15	-	-	-	TEM-198
218	KPC-2	CTX-M-15	-	-	SHV-100	-
219	-	CTX-M-15	-	-	-	TEM-30
220	-	-	-	-	SHV-40	-
221	-	CTX-M-14	-	-	-	TEM-192
222	-	CTX-M-15	-	-	SHV-26	-
223	-	CTX-M-15	-	-	SHV-100	-
224	KPC-2	CTX-M-15	-	-	SHV-100	TEM-79
226	-	CTX-M-15	-	-	SHV-148	TEM-168
227	KPC-2	CTX-M-15	-	-	SHV-100	TEM-105
228	-	-	-	-	SHV-12	-
230	KPC-2	-	-	-	SHV-12	-
231	-	CTX-M-15	-	-	SHV-100	-
232	-	-	-	-	SHV-12	-
233	KPC-2	-	-	-	SHV-12	-
234	-	CTX-M-15	-	-	SHV-100	TEM-33
235	-	-	-	-	-	-
236	KPC-2	-	-	-	SHV-12	-
237	-	CTX-M-15	-	-	SHV-100	TEM-33
238	-	CTX-M-15	-	-	SHV-100	TEM-192
239	-	CTX-M-15	-	-	SHV-100	TEM-176
240	-	CTX-M-15	-	-	SHV-39	TEM-198
244	-	CTX-M-15	-	-	SHV-98	-
245	KPC-2	-	-	-	-	-
246	-	CTX-M-15	-	-	-	TEM-30
247	-	CTX-M-15	-	-	-	TEM-30
248	KPC-2	-	-	-	SHV-12	TEM-150
249	KPC-2	CTX-M-15	-	-	SHV-100	-
250	KPC-2	-	-	-	SHV-12	-
251	-	CTX-M-15	-	-	SHV-100	TEM-198
252	-	CTX-M-15	-	-	SHV-28	TEM-192
254	-	CTX-M-15	-	-	SHV-100	TEM-176
255	-	-	-	-	-	-
256	-	CTX-M-15	-	-	SHV-99	-
257	-	CTX-M-15	-	-	SHV-100	-
258	KPC-2	-	-	-	SHV-12	-
259	-	-	-	-	SHV-12	-
260	-	CTX-M-15	-	-	SHV-31	-
261	KPC-2	-	-	-	SHV-12	TEM-70
262	KPC-2	-	-	-	SHV-26	-
263	-	CTX-M-15	-	-	SHV-100	TEM-30
264	-	-	-	-	SHV-12	TEM-70
265	-	CTX-M-15	-	-	SHV-148	-
267	KPC-2	CTX-M-15	-	-	SHV-100	-
268	-	-	-	-	SHV-12	-
269	-	CTX-M-15	-	-	SHV-100	-
270	-	CTX-M-15	-	-	SHV-100	-
271	KPC-2	CTX-M-15	-	-	SHV-100	-
272	-	CTX-M-15	-	-	SHV-100	-
273	KPC-2	CTX-M-15	-	-	SHV-100	-
274	-	CTX-M-15	-	-	SHV-12	-
275	-	-	-	-	SHV-100	-
276	-	CTX-M-15	-	-	-	TEM-198
277	-	CTX-M-15	-	-	SHV-100	-
278	-	CTX-M-15	-	-	SHV-100	TEM-148
279	-	CTX-M-15	-	-	SHV-100	TEM-33
280	-	CTX-M-15	-	-	SHV-100	TEM-33
281	-	CTX-M-15	-	-	SHV-100	TEM-192
282	-	CTX-M-15	-	-	SHV-100	TEM-33
283	-	CTX-M-15	-	-	SHV-100	-
284	KPC-2	CTX-M-15	-	-	SHV-100	-
285	KPC-2	-	-	-	-	TEM-191
286	KPC-2	-	-	-	SHV-12	-
287	-	CTX-M-15	-	-	SHV-100	TEM-198
288	-	CTX-M-15	-	-	SHV-100	TEM-148
289	-	CTX-M-15	-	-	SHV-27	TEM-30
290	-	CTX-M-14	-	-	-	TEM-198
291	-	CTX-M-15	-	-	SHV-100	-
292	-	CTX-M-15	-	-	SHV-100	-
293	-	CTX-M-15	-	-	SHV-100	TEM-148
294	-	CTX-M-15	-	-	SHV-100	-
295	-	CTX-M-15	-	-	SHV-5	-
296	KPC-2	CTX-M-15	-	-	SHV-100	TEM-148
297	KPC-2	-	-	-	SHV-12	-
299	-	CTX-M-15	-	-	SHV-148	-
300	-	CTX-M-15	-	-	SHV-100	-
301	-	-	-	-	SHV-12	-
302	-	CTX-M-15	-	-	SHV-148	-
303	-	CTX-M-15	-	-	SHV-100	-
304	-	CTX-M-15	-	-	SHV-100	-
305	KPC-2	-	-	-	SHV-12	-
306	-	CTX-M-15	-	-	SHV-100	TEM-33
307	-	CTX-M-15	-	-	SHV-100	-
308	-	CTX-M-14	-	-	-	TEM-198
309	-	CTX-M-15	-	-	SHV-100	TEM-33
310	-	CTX-M-15	-	-	SHV-100	TEM-30
311	-	CTX-M-15	-	-	SHV-100	-
312	-	CTX-M-15	-	-	SHV-148	-
313	-	-	-	-	SHV-12	-
314	-	CTX-M-15	-	-	SHV-100	TEM-166
315	-	-	-	-	SHV-12	-
316	KPC-2	-	-	-	SHV-12	-
317	-	CTX-M-15	-	-	SHV-148	-
318	KPC-2	-	-	-	SHV-12	-
319	KPC-2	-	-	-	SHV-12	-
320	-	CTX-M-15	-	-	SHV-148	-
321	-	CTX-M-15	-	-	SHV-100	-
322	KPC-2	CTX-M-15	-	-	SHV-100	-
323	-	CTX-M-15	-	-	-	TEM-30
324	KPC-2	-	-	-	-	-
325	-	-	-	-	SHV-39	-
327	KPC-2	-	-	-	SHV-12	-
328	-	CTX-M-15	-	-	SHV-5	-
329	KPC-2	CTX-M-15	-	-	SHV-100	TEM-164
330	-	CTX-M-15	-	-	SHV-100	-
331	-	CTX-M-15	-	-	SHV-100	TEM-76
332	-	-	-	-	-	-
333	-	CTX-M-15	-	-	SHV-100	TEM-198
335	-	-	-	-	SHV-12	TEM-192
336	-	CTX-M-15	-	-	SHV-100	-
337	-	CTX-M-15	-	-	SHV-100	TEM-33
338	-	CTX-M-15	-	-	SHV-100	TEM-198
339	-	-	-	-	SHV-12	-
340	-	-	-	-	SHV-12	-
342	-	CTX-M-27	-	-	SHV-100	TEM-30
343	-	-	-	-	SHV-100	-
345	-	CTX-M-15	-	-	SHV-100	TEM-192
346	-	CTX-M-15	-	-	SHV-148	-
347	-	CTX-M-15	-	-	SHV-100	TEM-198
348	KPC-2	-	-	-	-	TEM-191
350	-	CTX-M-15	-	-	SHV-100	TEM-33
353	-	CTX-M-15	-	-	SHV-100	-
354	KPC-2	CTX-M-15	-	-	SHV-100	TEM-79
355	-	CTX-M-15	-	-	SHV-100	-
356	KPC-2	-	-	-	SHV-12	-
357	-	CTX-M-15	-	-	SHV-100	TEM-70
358	-	CTX-M-15	-	-	SHV-100	TEM-192
359	-	CTX-M-15	-	-	SHV-100	TEM-192
360	KPC-2	-	-	-	SHV-12	-
361	KPC-2	CTX-M-15	-	-	SHV-100	TEM-105
362	-	CTX-M-15	-	-	SHV-100	TEM-166
363	-	-	-	-	SHV-27	-
364	-	CTX-M-15	-	-	SHV-100	TEM-198
365	-	CTX-M-15	-	-	SHV-100	TEM-104
366	-	CTX-M-15	-	-	SHV-100	TEM-33
367	KPC-2	-	-	-	SHV-12	-
368	KPC-2	-	-	-	SHV-12	TEM-191
369	-	CTX-M-15	-	-	SHV-100	TEM-191
370	-	CTX-M-15	-	-	SHV-100	TEM-33
371	-	CTX-M-15	-	-	SHV-100	-
372	-	CTX-M-15	-	-	SHV-100	TEM-143
373	-	CTX-M-15	-	-	SHV-100	TEM-33
374	KPC-2	-	-	-	SHV-12	-
375	KPC-2	-	-	-	SHV-12	TEM-191
376	-	CTX-M-15	-	-	SHV-100	TEM-166
377	-	CTX-M-15	-	-	SHV-100	-
378	-	CTX-M-14	-	-	SHV-40	-
379	-	CTX-M-15	-	-	SHV-100	-
380	-	CTX-M-15	-	-	SHV-148	-
381	-	CTX-M-14	-	-	-	TEM-143
382	KPC-2	-	-	-	SHV-12	-
383	-	CTX-M-15	-	-	SHV-100	TEM-33
384	-	CTX-M-15	-	-	SHV-100	-
385	-	CTX-M-15	-	-	SHV-27	-
386	KPC-2	CTX-M-15	-	-	SHV-100	-
387	-	CTX-M-15	-	-	SHV-100	-
388	-	CTX-M-15	-	-	SHV-100	TEM-166
389	-	CTX-M-15	-	-	SHV-100	-
390	-	CTX-M-15	-	-	SHV-100	TEM-79
392	-	-	-	-	SHV-12	-
393	KPC-2	-	-	-	-	-
394	-	CTX-M-15	-	-	SHV-100	TEM-198
395	-	CTX-M-14	-	-	-	TEM-70
396	KPC-2	-	-	-	SHV-12	TEM-192
397	-	CTX-M-15	-	-	SHV-5	-
398	-	CTX-M-15	-	-	-	TEM-191
399	-	-	-	-	SHV-27	-
400	-	CTX-M-15	-	-	SHV-100	-
401	-	-	-	-	-	-
402	-	CTX-M-15	-	-	SHV-100	TEM-192
403	-	CTX-M-15	-	-	SHV-100	TEM-33
404	-	-	-	-	SHV-12	TEM-192
405	-	CTX-M-15	-	-	SHV-100	TEM-166
406	-	CTX-M-15	-	-	SHV-100	-
407	KPC-2	-	-	-	SHV-12	TEM-79
408	-	CTX-M-15	-	-	SHV-100	TEM-70
409	-	CTX-M-15	-	-	SHV-100	-
411	-	CTX-M-15	-	-	SHV-100	-
412	-	CTX-M-15	-	-	SHV-100	TEM-166
413	KPC-2	CTX-M-15	-	-	SHV-100	-
414	-	CTX-M-15	-	-	SHV-100	TEM-198
415	-	CTX-M-15	-	-	SHV-27	-
416	KPC-2	-	-	-	SHV-12	-
417	KPC-2	-	-	-	SHV-12	-
418	KPC-2	CTX-M-15	-	-	SHV-100	-
419	-	-	-	-	SHV-12	-
420	-	CTX-M-15	-	-	SHV-100	-
421	-	-	-	-	SHV-5	-
422	-	CTX-M-15	-	-	SHV-148	-
423	-	CTX-M-15	-	-	SHV-100	TEM-33
424	-	CTX-M-15	-	-	SHV-100	TEM-33
425	KPC-2	-	-	-	-	TEM-176
426	KPC-2	-	-	-	SHV-12	-
427	-	CTX-M-15	-	-	SHV-100	TEM-33
428	KPC-2	-	-	-	SHV-12	-
429	-	CTX-M-15	-	-	SHV-100	TEM-105
430	-	CTX-M-15	-	-	SHV-100	TEM-198
431	-	-	-	-	-	-
432	-	CTX-M-15	-	-	SHV-5	-
434	-	CTX-M-15	-	-	SHV-100	TEM-33
435	KPC-2	-	-	-	SHV-12	-
436	KPC-2	CTX-M-15	-	-	SHV-100	TEM-191
437	-	CTX-M-15	-	-	SHV-5	-
438	-	CTX-M-15	-	-	SHV-100	TEM-33
439	KPC-2	-	-	-	SHV-12	-
440	KPC-2	-	-	-	SHV-12	TEM-192
441	KPC-2	-	-	-	SHV-12	-
442	-	CTX-M-15	-	-	SHV-100	TEM-33
443	-	CTX-M-15	-	-	-	TEM-30
444	-	CTX-M-15	-	-	SHV-26	-
445	-	CTX-M-15	-	-	SHV-148	-
446	-	CTX-M-15	-	-	SHV-100	TEM-166
447	KPC-2	CTX-M-15	-	-	SHV-100	-
448	-	CTX-M-15	-	-	-	TEM-70
449	KPC-2	-	-	-	SHV-12	TEM-192
450	-	CTX-M-15	-	-	SHV-100	TEM-104
451	KPC-2	CTX-M-15	-	-	SHV-100	-
453	KPC-2	-	-	-	SHV-12	-
455	KPC-2	CTX-M-15	-	-	SHV-100	-
457	-	CTX-M-15	-	-	-	TEM-198
458	-	-	-	-	SHV-39	-
460	-	-	-	-	SHV-120	-
461	-	CTX-M-15	-	-	SHV-100	TEM-33
462	-	CTX-M-15	-	-	SHV-120	-
463	-	CTX-M-15	-	-	SHV-100	TEM-33
464	KPC-2	-	-	-	SHV-12	-
465	-	CTX-M-15	-	-	SHV-100	-
466	KPC-2	CTX-M-15	-	-	SHV-100	TEM-192
467	-	-	-	-	SHV-12	-
468	KPC-2	-	-	-	SHV-12	TEM-192
469	-	CTX-M-15	-	-	SHV-100	TEM-30
470	-	-	-	-	SHV-148	TEM-198
471	KPC-2	-	-	-	SHV-12	-
472	-	-	-	-	SHV-12	-
473	KPC-2	-	-	-	SHV-12	-
475	KPC-2	-	-	-	-	TEM-191
477	KPC-2	-	-	-	SHV-12	-
479	KPC-2	CTX-M-15	-	-	SHV-100	TEM-33
480	-	CTX-M-15	-	-	SHV-100	TEM-33
481	-	CTX-M-15	-	-	SHV-100	TEM-30
482	-	-	-	-	SHV-106	-
483	-	CTX-M-15	-	-	SHV-26	-
484	-	CTX-M-27	-	-	SHV-100	TEM-198
485	-	CTX-M-15	-	-	SHV-100	TEM-191
486	-	CTX-M-15	-	-	SHV-12	-
503	-	CTX-M-15	-	-	SHV-148	-
504	-	CTX-M-15	-	-	SHV-100	TEM-198
507	-	CTX-M-15	-	-	SHV-100	-
508	KPC-2	CTX-M-15	-	-	SHV-100	-
509	-	CTX-M-3	-	-	SHV-148	TEM-198
510	-	CTX-M-15	-	-	-	TEM-198
511	KPC-2	-	-	-	-	-
512	-	-	-	-	SHV-39	-
513	-	CTX-M-15	-	-	SHV-100	-
514	-	CTX-M-15	-	-	SHV-148	-
515	KPC-2	CTX-M-15	-	-	SHV-100	TEM-79
516	-	-	-	-	-	-
517	-	-	-	-	SHV-12	TEM-154
520	KPC-2	-	-	-	SHV-12	-
521	-	CTX-M-15	-	-	SHV-100	TEM-166
522	-	CTX-M-15	-	-	SHV-148	-
523	-	CTX-M-15	-	-	SHV-100	TEM-166
524	KPC-2	CTX-M-15	-	-	SHV-100	TEM-198
525	-	CTX-M-15	-	-	SHV-148	-
526	-	CTX-M-15	-	-	SHV-100	-
527	-	-	-	-	-	-
528	-	CTX-M-15	NDM-1	-	SHV-28	-
529	-	-	-	-	SHV-100	-
530	-	CTX-M-15	-	-	SHV-100	-
532	-	-	-	-	-	-
533	-	CTX-M-15	-	-	SHV-100	-
534	-	-	-	-	-	-
535	-	CTX-M-15	-	-	-	TEM-198
536	KPC-2	CTX-M-15	-	-	SHV-100	TEM-192
537	-	CTX-M-15	NDM-1	OXA-24	SHV-100	-
538	-	CTX-M-15	-	-	-	TEM-166
539	KPC-2	CTX-M-15	-	-	SHV-100	TEM-198
540	KPC-2	-	-	-	-	-
542	-	-	-	-	-	-
544	KPC-2	CTX-M-15	-	-	SHV-100	TEM-198
545	KPC-2	-	-	-	-	TEM-176
546	-	CTX-M-15	-	-	SHV-100	-
547	KPC-2	-	-	-	-	-
548	-	-	-	-	SHV-122	-
550	KPC-2	-	-	-	-	TEM-79
552	-	-	-	-	SHV-12	-
553	-	CTX-M-15	NDM-1	-	SHV-100	-
554	-	CTX-M-15	-	-	SHV-100	TEM-148
555	-	-	-	-	SHV-12	-
556	KPC-2	CTX-M-15	-	OXA-23	SHV-100	TEM-122
557	KPC-2	CTX-M-15	-	-	SHV-100	-
558	-	-	-	-	SHV-100	-
559	KPC-3	CTX-M-15	-	-	SHV-100	TEM-33
560	-	CTX-M-15	-	-	OKP-B-19	TEM-198
561	KPC-2	CTX-M-15	-	-	SHV-100	-
563	KPC-2	-	-	-	SHV-12	-
564	KPC-2	-	-	-	SHV-12	TEM-70
566	-	-	-	-	SHV-12	-
567	KPC-2	-	-	-	-	TEM-150
568	KPC-2	-	-	-	SHV-12	-
569	-	CTX-M-15	-	-	SHV-100	TEM-198
571	-	CTX-M-15	-	-	-	TEM-198
572	KPC-2	CTX-M-15	-	-	SHV-100	-
573	KPC-2	CTX-M-15	-	-	SHV-100	TEM-198
574	-	CTX-M-15	-	-	SHV-100	TEM-192
575	-	CTX-M-15	-	-	SHV-100	-
576	KPC-2	-	-	-	-	TEM-150
577	KPC-2	-	-	-	SHV-12	-
578	-	CTX-M-15	-	-	SHV-100	TEM-122
579	KPC-2	CTX-M-15	-	-	SHV-100	TEM-79
580	KPC-14	-	-	-	-	TEM-192
581	KPC-2	-	-	-	SHV-12	TEM-150
582	KPC-2	-	-	-	SHV-12	-
583	-	CTX-M-15	-	-	SHV-148	-
584	-	CTX-M-15	-	-	SHV-148	-
585	-	CTX-M-15	-	-	SHV-148	-
587	KPC-2	-	-	-	-	TEM-150
588	-	-	-	-	SHV-12	-
589	KPC-2	CTX-M-15	-	OXA-23	SHV-100	TEM-79
590	-	CTX-M-15	-	-	SHV-100	-
591	KPC-2	-	-	-	-	TEM-150
592	KPC-2	CTX-M-15	-	-	SHV-100	TEM-122
593	-	-	-	-	SHV-100	-
594	KPC-2	-	-	-	SHV-12	-
596	-	CTX-M-15	-	-	SHV-39	TEM-33
597	KPC-2	CTX-M-15	-	-	SHV-100	-
598	KPC-2	-	-	-	SHV-12	TEM-150
599	-	CTX-M-15	-	-	SHV-100	-
600	-	CTX-M-15	-	-	SHV-5	-
601	-	-	-	-	SHV-39	-
603	-	CTX-M-15	NDM-1	OXA-24	SHV-28	-
604	-	CTX-M-15	-	-	SHV-100	TEM-33
605	-	CTX-M-15	-	-	SHV-100	TEM-191
606	-	CTX-M-15	-	-	SHV-100	-
608	-	CTX-M-15	-	-	SHV-100	TEM-198
609	-	CTX-M-14	-	-	SHV-40	-
610	KPC-2	-	-	-	SHV-12	TEM-150
611	-	CTX-M-15	-	-	SHV-100	TEM-30
612	-	CTX-M-15	-	-	SHV-100	TEM-30
613	KPC-2	-	-	-	SHV-12	-
614	KPC-2	-	-	-	-	-
615	-	CTX-M-15	-	-	SHV-12	-
616	-	CTX-M-15	-	-	SHV-31	-
617	KPC-2	CTX-M-15	-	-	SHV-100	TEM-76
618	-	CTX-M-15	-	-	SHV-100	TEM-198
619	-	CTX-M-15	-	-	SHV-100	TEM-33
620	-	CTX-M-15	-	-	SHV-100	TEM-70
621	-	CTX-M-15	-	-	SHV-12	-
622	-	CTX-M-15	-	-	-	-
623	KPC-2	CTX-M-15	-	-	SHV-100	TEM-76
626	KPC-2	CTX-M-15	-	-	SHV-100	TEM-79
628	-	CTX-M-15	-	-	SHV-100	-
629	KPC-2	CTX-M-15	-	-	SHV-100	-
630	-	CTX-M-15	-	-	-	-
631	KPC-2	-	-	-	-	-
632	-	CTX-M-15	-	-	SHV-100	TEM-198
635	-	CTX-M-15	-	-	SHV-5	-
636	KPC-2	CTX-M-15	-	-	SHV-100	TEM-30
639	-	CTX-M-3	-	-	SHV-26	-
641	-	CTX-M-15	-	-	SHV-148	-
648	-	-	-	-	-	TEM-168
649	-	CTX-M-15	-	-	SHV-100	TEM-198
658	-	-	NDM-1	-	SHV-100	-
660	-	-	-	-	-	-
667	KPC-2	-	-	-	-	TEM-192
669	KPC-2	CTX-M-15	-	-	SHV-100	TEM-122
670	-	CTX-M-15	-	-	SHV-100	TEM-198
674	-	-	-	-	SHV-100	-
675	KPC-2	-	-	-	SHV-12	-
676	KPC-2	-	-	-	-	TEM-150
677	-	-	-	-	-	-
678	-	-	-	-	SHV-98	-
679	-	CTX-M-15	-	-	SHV-100	-
680	KPC-2	CTX-M-15	-	-	SHV-100	TEM-198
681	-	-	-	-	SHV-100	-
682	KPC-2	-	-	-	-	-
683	KPC-2	CTX-M-15	-	-	SHV-100	-
684	KPC-2	-	-	-	-	-
685	KPC-2	CTX-M-15	-	-	SHV-100	TEM-198
686	KPC-2	-	-	-	-	TEM-122
687	KPC-2	-	-	-	-	TEM-150
688	-	CTX-M-15	-	-	SHV-100	TEM-198
689	KPC-2	-	-	-	-	TEM-122
690	KPC-2	CTX-M-15	-	-	SHV-148	TEM-122
691	KPC-2	-	-	-	SHV-12	TEM-79
692	-	CTX-M-15	-	-	SHV-100	TEM-198
693	KPC-2	CTX-M-15	-	-	SHV-100	TEM-198
694	-	-	-	-	-	-
695	-	CTX-M-15	-	-	SHV-122	TEM-33
696	-	CTX-M-15	-	-	SHV-100	TEM-192
697	-	CTX-M-15	-	-	SHV-100	-
698	-	CTX-M-98	-	-	SHV-13	-
699	-	CTX-M-15	-	-	-	TEM-33
700	-	-	-	-	LEN-2	-
701	KPC-2	-	-	-	-	-
702	KPC-2	-	-	OXA-24	SHV-11	TEM-57
703	-	CTX-M-15	-	-	SHV-100	-
704	-	CTX-M-15	-	-	SHV-148	-
705	-	CTX-M-15	-	-	SHV-100	TEM-166
706	-	CTX-M-15	-	-	-	-
707	-	-	-	-	-	-
708	-	CTX-M-15	-	-	SHV-100	TEM-33
709	-	CTX-M-15	-	-	SHV-26	-
710	-	CTX-M-15	-	-	SHV-100	-
711	-	CTX-M-15	-	-	SHV-148	-
712	-	-	-	-	SHV-12	-
713	KPC-2	CTX-M-15	-	-	SHV-100	-
714	-	CTX-M-15	-	-	SHV-100	-
715	-	CTX-M-15	-	-	SHV-148	-
716	KPC-2	CTX-M-15	-	-	SHV-100	TEM-192
717	-	CTX-M-15	-	-	SHV-100	TEM-192
718	-	CTX-M-15	-	-	SHV-27	TEM-30
719	-	CTX-M-15	-	-	SHV-100	TEM-198
720	-	CTX-M-15	-	-	SHV-100	-
721	-	CTX-M-15	-	-	SHV-100	TEM-33
722	-	CTX-M-15	-	-	SHV-100	-
723	-	CTX-M-15	-	-	SHV-100	-
724	-	CTX-M-15	-	-	SHV-100	TEM-198
725	-	CTX-M-15	-	-	SHV-100	-
726	-	CTX-M-15	-	-	SHV-5	TEM-94
727	KPC-2	CTX-M-15	-	-	SHV-39	-
728	KPC-2	-	-	-	SHV-12	-
729	KPC-2	-	-	-	-	TEM-79
731	-	CTX-M-15	-	-	SHV-100	TEM-176
732	KPC-2	CTX-M-15	-	OXA-23	-	TEM-79
733	-	CTX-M-15	-	-	SHV-100	TEM-192
734	KPC-2	CTX-M-15	-	-	SHV-100	-
735	-	CTX-M-15	-	-	SHV-100	TEM-192
736	-	CTX-M-15	-	-	-	TEM-150
737	KPC-2	CTX-M-15	-	-	SHV-100	TEM-192
738	-	CTX-M-15	-	-	SHV-100	TEM-198
739	KPC-2	CTX-M-15	-	-	SHV-100	TEM-192
740	KPC-2	CTX-M-15	-	-	SHV-100	TEM-79
741	-	CTX-M-15	-	-	SHV-27	TEM-30
742	KPC-2	-	-	-	-	TEM-168
744	-	-	-	-	-	-
745	-	CTX-M-15	-	-	SHV-148	-
746	-	CTX-M-15	-	-	SHV-100	TEM-76
747	-	CTX-M-15	-	-	SHV-100	-
748	KPC-2	-	-	-	-	TEM-192
749	-	-	-	-	SHV-31	-
750	KPC-2	CTX-M-15	-	-	-	-
751	KPC-2	-	-	-	SHV-12	TEM-168
752	KPC-2	-	-	-	SHV-12	-
753	-	CTX-M-98	-	-	SHV-70	-
754	-	-	-	-	-	TEM-156
755	-	CTX-M-15	NDM-1	-	SHV-28	-
756	-	CTX-M-15	-	-	-	TEM-54
757	-	-	-	-	SHV-12	-
758	-	-	-	-	SHV-12	-
759	KPC-2	CTX-M-15	-	-	SHV-100	TEM-148
760	KPC-2	-	-	-	-	TEM-150
761	-	CTX-M-15	-	-	SHV-100	TEM-76
762	-	CTX-M-15	-	-	SHV-100	TEM-198
763	-	CTX-M-15	-	-	SHV-100	-
764	-	CTX-M-15	NDM-1	-	SHV-100	-
765	-	CTX-M-15	-	-	SHV-100	TEM-30
766	KPC-2	-	-	-	-	-
768	-	CTX-M-15	-	-	SHV-100	TEM-192
769	-	CTX-M-15	-	-	-	-
770	KPC-2	-	-	-	SHV-12	-
771	-	-	-	-	LEN-2	-
772	-	-	-	-	SHV-31	-
773	KPC-2	-	-	-	SHV-12	-
775	-	CTX-M-15	-	-	SHV-100	TEM-198
777	KPC-2	-	-	-	-	-
778	-	CTX-M-15	-	-	SHV-100	TEM-176
780	-	CTX-M-15	-	-	SHV-148	-
781	KPC-2	CTX-M-15	-	-	SHV-106	TEM-79
782	KPC-2	-	-	-	-	-
783	-	CTX-M-15	-	-	SHV-12	-
785	-	CTX-M-15	-	-	SHV-122	TEM-143
786	-	CTX-M-15	-	-	-	TEM-166
787	KPC-2	CTX-M-15	-	-	SHV-100	TEM-76
788	-	CTX-M-15	-	-	SHV-100	-
789	KPC-2	-	-	-	-	-
790	KPC-2	CTX-M-15	-	-	SHV-100	-
792	-	-	-	-	-	-
793	KPC-2	-	-	-	-	TEM-79
794	-	-	-	-	-	TEM-192
795	-	CTX-M-15	-	-	SHV-27	TEM-70
796	-	CTX-M-15	-	-	SHV-100	-
797	-	CTX-M-15	-	-	SHV-100	TEM-33
799	KPC-2	CTX-M-15	-	-	SHV-100	TEM-198
800	KPC-2	CTX-M-15	-	-	SHV-100	-
801	-	CTX-M-15	-	-	SHV-100	TEM-176
802	-	CTX-M-15	-	-	SHV-27	TEM-148
803	-	-	-	-	SHV-12	-
804	-	CTX-M-15	-	-	SHV-100	-
806	-	CTX-M-15	-	-	SHV-100	-
807	-	CTX-M-15	-	-	OKP-B-16	TEM-166
809	-	CTX-M-3	-	-	-	-
810	-	CTX-M-15	-	-	SHV-100	-
811	-	CTX-M-15	-	-	SHV-100	TEM-70
813	KPC-2	CTX-M-15	-	-	SHV-100	-
814	-	CTX-M-15	-	-	SHV-100	TEM-198
815	KPC-2	-	-	-	SHV-39	TEM-79
816	-	CTX-M-15	-	-	SHV-100	-
817	-	CTX-M-15	-	-	SHV-100	TEM-33
818	KPC-2	CTX-M-15	-	-	SHV-100	TEM-122
819	KPC-2	CTX-M-15	-	-	SHV-100	TEM-30
820	-	-	-	-	-	-
821	-	-	-	-	-	TEM-198
822	-	-	-	-	SHV-148	-
823	KPC-2	CTX-M-15	-	-	SHV-100	-
824	-	CTX-M-15	-	-	-	TEM-105
825	-	CTX-M-15	-	-	SHV-100	-
826	-	-	-	-	-	-
828	KPC-2	CTX-M-15	-	-	SHV-100	TEM-198
830	-	CTX-M-15	-	-	SHV-122	TEM-198
831	KPC-2	-	-	-	-	TEM-79
832	-	CTX-M-15	-	-	SHV-122	TEM-30
833	KPC-2	CTX-M-15	-	-	SHV-100	TEM-176
834	KPC-8	-	-	-	-	TEM-192
835	KPC-2	CTX-M-15	-	-	SHV-100	-
836	KPC-2	-	-	-	SHV-27	TEM-79
837	-	CTX-M-15	-	-	-	TEM-104
838	KPC-2	CTX-M-15	-	-	SHV-100	TEM-198
839	KPC-2	-	-	-	-	TEM-122
840	KPC-2	CTX-M-14	-	-	SHV-122	TEM-30
841	-	CTX-M-15	-	-	SHV-100	-
843	KPC-2	CTX-M-15	-	-	SHV-100	TEM-79
844	KPC-2	CTX-M-15	-	-	SHV-100	TEM-166
845	KPC-2	CTX-M-15	-	-	SHV-100	TEM-198
846	-	CTX-M-15	-	-	SHV-100	TEM-30
848	-	-	-	-	SHV-12	-
849	KPC-8	CTX-M-15	-	-	-	-
850	-	-	-	-	SHV-12	-
852	KPC-2	CTX-M-15	-	-	SHV-100	TEM-122
853	-	CTX-M-27	-	-	SHV-148	TEM-198
854	KPC-8	-	-	-	-	-
857	-	CTX-M-15	-	-	OKP-B-11	TEM-198
858	KPC-2	CTX-M-15	-	-	SHV-100	-
859	-	CTX-M-15	-	-	SHV-100	-
860	KPC-2	CTX-M-15	-	-	SHV-100	-
861	-	CTX-M-15	-	-	-	TEM-76
862	-	-	-	-	SHV-12	TEM-192
863	-	CTX-M-15	-	-	SHV-100	-
864	-	CTX-M-15	-	-	SHV-100	TEM-192
865	-	CTX-M-15	-	-	SHV-100	-
866	-	-	-	-	SHV-12	-
867	KPC-2	CTX-M-15	-	-	SHV-100	-
868	-	CTX-M-15	-	-	SHV-100	TEM-143
869	KPC-2	CTX-M-15	-	-	SHV-100	TEM-76
870	KPC-2	CTX-M-15	-	-	SHV-100	TEM-198
871	-	CTX-M-14	-	-	SHV-27	-
872	-	CTX-M-88	-	-	SHV-100	TEM-192
874	KPC-2	CTX-M-15	-	-	SHV-100	TEM-33
875	KPC-2	CTX-M-15	-	-	SHV-100	-
876	-	CTX-M-15	-	-	SHV-100	TEM-33
877	-	CTX-M-15	-	-	SHV-100	-
878	KPC-2	CTX-M-15	-	-	SHV-100	-
879	-	CTX-M-15	-	-	SHV-148	-
880	-	-	-	-	SHV-12	-
881	-	-	-	-	SHV-12	-
882	-	CTX-M-15	-	-	SHV-100	TEM-198
883	KPC-2	-	-	-	SHV-12	TEM-150
886	-	-	-	-	SHV-12	-
887	-	CTX-M-15	-	-	SHV-100	-
888	-	CTX-M-15	-	-	SHV-148	-
889	-	-	-	-	-	-
890	-	-	-	-	SHV-12	-
891	-	CTX-M-15	-	-	SHV-100	TEM-33
892	KPC-2	CTX-M-15	-	-	SHV-100	-
893	KPC-2	CTX-M-15	-	-	SHV-100	TEM-143
894	-	CTX-M-15	-	-	SHV-100	TEM-198
895	-	CTX-M-15	-	-	SHV-100	-
896	KPC-2	-	-	-	SHV-12	TEM-70
897	-	CTX-M-15	-	-	SHV-100	TEM-34
898	KPC-2	CTX-M-15	-	-	SHV-100	TEM-166
899	KPC-2	CTX-M-15	-	-	-	-
900	KPC-2	-	-	-	SHV-12	TEM-192
902	-	CTX-M-15	-	-	SHV-100	TEM-33
903	-	CTX-M-14	-	-	SHV-122	-
904	KPC-2	-	-	-	SHV-12	TEM-79
906	-	CTX-M-15	-	-	SHV-148	-
907	-	CTX-M-15	-	-	SHV-100	-
908	KPC-2	CTX-M-15	-	-	SHV-12	TEM-79
909	KPC-2	-	-	-	SHV-12	TEM-79
910	KPC-2	CTX-M-15	-	-	SHV-12	-
911	-	CTX-M-15	-	-	SHV-148	-
912	-	CTX-M-15	-	-	SHV-100	TEM-33
913	-	CTX-M-15	-	-	SHV-100	-
914	-	CTX-M-15	-	-	SHV-100	-
915	-	CTX-M-15	-	-	SHV-100	-
916	-	CTX-M-15	-	-	SHV-98	-
918	-	CTX-M-15	-	-	SHV-12	-
919	KPC-2	CTX-M-15	-	-	SHV-100	-
920	KPC-2	CTX-M-15	-	-	SHV-12	TEM-79
921	-	-	-	-	-	-
922	-	CTX-M-15	-	-	SHV-100	-
923	-	CTX-M-15	-	-	SHV-100	TEM-79
924	-	-	-	-	SHV-31	-
925	KPC-2	CTX-M-15	-	-	SHV-100	TEM-166
926	KPC-2	-	-	-	SHV-12	-
927	-	-	-	-	SHV-12	-
928	KPC-2	CTX-M-15	-	-	SHV-100	-
929	KPC-2	CTX-M-15	-	-	SHV-12	TEM-122
930	KPC-2	CTX-M-15	-	-	SHV-100	-
931	KPC-2	CTX-M-15	-	-	SHV-148	TEM-79
932	-	CTX-M-15	-	-	-	TEM-33
933	-	CTX-M-15	-	-	SHV-100	TEM-34
934	-	CTX-M-15	-	-	SHV-122	TEM-70
935	-	-	-	-	-	-
937	-	-	-	-	SHV-12	TEM-166
938	-	CTX-M-15	-	-	-	TEM-198
939	KPC-2	-	-	-	SHV-12	TEM-150
940	-	CTX-M-15	-	-	SHV-100	TEM-198
941	KPC-2	-	-	-	SHV-12	-
942	-	CTX-M-15	-	-	-	TEM-198
943	-	CTX-M-15	-	-	SHV-148	-
944	KPC-2	-	-	-	-	TEM-79
945	KPC-2	CTX-M-15	-	-	SHV-100	TEM-171
946	-	CTX-M-15	-	-	-	TEM-33
947	-	CTX-M-15	-	-	-	TEM-198
948	KPC-2	-	-	-	SHV-12	-
950	KPC-2	CTX-M-15	-	-	SHV-100	TEM-79
951	-	CTX-M-15	-	-	SHV-100	TEM-198
952	-	CTX-M-15	-	-	SHV-39	TEM-198
953	KPC-2	CTX-M-15	-	-	SHV-100	TEM-198
954	KPC-2	CTX-M-15	-	-	SHV-100	TEM-122
956	-	CTX-M-15	-	-	SHV-100	TEM-198
957	KPC-2	CTX-M-15	-	-	SHV-12	-
958	-	-	-	-	SHV-12	-
959	-	CTX-M-15	-	-	SHV-100	TEM-105
960	KPC-2	CTX-M-15	-	-	SHV-100	-
961	KPC-2	CTX-M-15	-	-	SHV-100	TEM-156
962	-	CTX-M-15	-	-	-	TEM-198
963	KPC-2	CTX-M-15	-	-	SHV-100	TEM-105
964	KPC-2	CTX-M-15	-	-	SHV-100	TEM-191
965	-	CTX-M-15	-	-	SHV-148	TEM-33
966	KPC-2	CTX-M-15	-	-	SHV-100	-
967	-	-	-	-	SHV-12	-
968	-	CTX-M-15	-	-	SHV-100	-
971	-	CTX-M-15	-	-	SHV-27	TEM-198
972	-	CTX-M-15	-	-	SHV-100	TEM-33
973	-	-	-	-	SHV-12	-
974	-	CTX-M-15	-	-	SHV-148	-
975	-	CTX-M-15	-	-	SHV-100	TEM-176
976	KPC-2	-	-	-	SHV-12	-
977	-	-	-	-	SHV-12	-
978	KPC-2	-	-	-	SHV-12	-
980	-	CTX-M-15	-	-	-	TEM-169
981	-	CTX-M-15	-	-	SHV-27	TEM-76
982	KPC-2	-	-	-	SHV-12	-
983	-	CTX-M-15	-	-	SHV-100	TEM-33
984	KPC-2	-	-	-	SHV-12	-
986	-	CTX-M-15	-	-	SHV-100	-
988	-	CTX-M-15	-	-	SHV-27	TEM-104
989	KPC-2	-	-	-	-	TEM-156
990	-	CTX-M-15	-	-	SHV-27	TEM-105
991	-	CTX-M-15	-	-	SHV-27	TEM-70
992	-	CTX-M-15	-	-	SHV-27	TEM-33
994	KPC-2	-	-	-	SHV-12	TEM-150
995	-	CTX-M-15	-	-	SHV-100	TEM-198
997	KPC-2	CTX-M-15	-	-	SHV-100	TEM-104
999	-	CTX-M-15	-	-	SHV-27	TEM-105
1000	-	CTX-M-15	-	-	SHV-27	TEM-76
1001	-	CTX-M-15	-	-	SHV-148	TEM-143
1002	-	CTX-M-15	-	-	SHV-100	-
1004	KPC-2	-	-	-	-	TEM-156
1005	-	CTX-M-15	-	-	SHV-100	-
1006	-	CTX-M-15	-	-	SHV-100	TEM-166
1007	-	CTX-M-15	-	-	SHV-27	TEM-30
1010	-	CTX-M-15	NDM-1	-	SHV-100	-
1011	-	CTX-M-15	-	-	SHV-27	TEM-76
1012	KPC-2	-	-	-	SHV-12	TEM-171
1013	-	CTX-M-15	-	-	SHV-28	-
1014	-	-	-	-	-	-
1015	KPC-2	-	-	-	-	-
1017	-	CTX-M-15	-	-	SHV-99	TEM-70
1018	-	-	-	-	SHV-31	-
1019	-	-	-	-	SHV-31	-
1020	KPC-2	-	-	-	-	TEM-122
1021	-	CTX-M-15	-	-	-	TEM-198
1022	KPC-2	CTX-M-15	-	-	SHV-100	TEM-198
1023	KPC-2	CTX-M-15	-	-	SHV-100	-
1025	-	CTX-M-15	-	-	-	-
1026	-	-	-	-	SHV-12	-
1027	KPC-2	-	-	-	-	TEM-192
1030	KPC-2	-	-	-	-	TEM-150
1031	-	-	-	-	SHV-30	-
1032	-	CTX-M-15	-	-	SHV-100	TEM-198
1033	-	CTX-M-14	-	-	-	-
1034	-	-	-	-	SHV-122	-
1035	-	CTX-M-15	-	-	SHV-100	TEM-33
1036	-	-	-	-	SHV-154	-
1037	-	CTX-M-15	-	-	SHV-148	-
1038	-	CTX-M-15	-	-	SHV-100	-
1039	-	CTX-M-15	-	-	SHV-100	-
1040	KPC-2	CTX-M-15	-	-	SHV-100	-
1041	-	CTX-M-15	-	-	SHV-100	TEM-122
1042	-	CTX-M-15	-	-	SHV-148	-
1043	KPC-2	-	-	-	SHV-12	-
1044	-	-	-	-	-	-
1045	KPC-2	-	-	-	-	TEM-156
1046	KPC-2	-	-	-	-	-
1047	-	-	-	-	SHV-12	-
1048	KPC-2	-	-	-	SHV-12	-
1049	-	-	-	-	-	-
1050	KPC-2	-	-	-	-	TEM-192
1051	KPC-2	-	-	-	-	TEM-122
1052	-	-	-	-	-	-
1053	-	CTX-M-15	-	-	SHV-39	TEM-198
1055	KPC-2	CTX-M-15	-	-	SHV-100	TEM-192
1056	-	CTX-M-15	-	-	SHV-26	TEM-30
1057	KPC-2	CTX-M-15	-	-	SHV-100	TEM-143
1058	-	CTX-M-15	-	-	SHV-12	-
1060	-	CTX-M-15	-	-	SHV-100	-
1063	KPC-2	-	-	-	SHV-12	TEM-171
1064	KPC-2	-	-	-	-	TEM-156
1065	-	CTX-M-15	-	-	SHV-27	TEM-198
1066	-	CTX-M-15	-	-	-	TEM-33
1067	-	CTX-M-15	-	-	SHV-100	TEM-76
1068	-	-	-	-	-	TEM-192
1069	-	-	-	-	SHV-12	-
1070	-	CTX-M-15	-	-	-	-
1071	-	-	-	-	SHV-12	-
1072	-	CTX-M-15	-	-	SHV-148	-
1074	-	CTX-M-15	-	-	SHV-100	TEM-76
1075	KPC-2	-	-	-	-	TEM-156
1077	-	CTX-M-15	-	-	SHV-100	-
1078	-	CTX-M-15	-	-	SHV-100	-
1079	-	CTX-M-15	-	-	SHV-148	TEM-150
1080	-	CTX-M-15	-	-	SHV-100	-
1081	KPC-2	-	-	-	SHV-12	-
1083	KPC-2	CTX-M-14	-	-	-	TEM-79
1084	KPC-2	-	-	-	-	TEM-192
1085	KPC-2	CTX-M-15	-	-	SHV-148	TEM-79
1086	-	CTX-M-15	-	-	SHV-100	TEM-166
1087	KPC-2	CTX-M-15	-	-	SHV-100	TEM-79
1090	KPC-2	-	-	-	-	-
1091	KPC-2	CTX-M-15	-	-	SHV-100	TEM-79
1092	-	CTX-M-15	-	-	-	-
1093	-	CTX-M-15	-	-	-	-
1094	-	-	-	-	SHV-12	-
1095	-	CTX-M-15	-	-	SHV-148	-
1096	-	CTX-M-14	-	-	SHV-27	-
1097	-	CTX-M-14	-	-	SHV-27	-
1098	KPC-2	-	-	-	-	-
1099	-	-	-	-	SHV-12	-
1100	KPC-2	-	-	-	SHV-12	-
1102	-	-	-	-	SHV-12	-
1103	-	CTX-M-15	-	-	SHV-100	-
1104	KPC-2	-	-	-	SHV-12	-
1105	KPC-2	CTX-M-15	-	-	SHV-100	TEM-30
1106	KPC-2	-	-	-	-	-
1107	-	CTX-M-15	-	-	SHV-100	TEM-143
1108	-	-	-	-	SHV-12	-
1109	KPC-2	CTX-M-15	-	-	SHV-100	TEM-79
1110	-	-	-	-	SHV-12	-
1111	-	CTX-M-15	-	-	-	TEM-70
1113	-	CTX-M-15	-	-	SHV-148	-
1115	KPC-2	-	-	-	-	-
1116	-	CTX-M-15	-	-	SHV-148	-
1117	-	CTX-M-15	-	-	SHV-12	-
1118	-	CTX-M-15	-	-	SHV-100	-
1119	-	CTX-M-15	-	-	SHV-100	TEM-33
1120	-	CTX-M-15	-	-	SHV-100	TEM-104
1121	KPC-2	-	-	-	-	TEM-156
1122	-	CTX-M-15	-	-	SHV-100	TEM-198
1123	-	CTX-M-15	-	-	SHV-100	-
1124	-	CTX-M-15	-	-	SHV-100	TEM-70
1125	KPC-2	-	-	-	-	TEM-156
1126	-	CTX-M-15	-	-	SHV-148	-
1127	-	CTX-M-15	-	-	-	TEM-30
1128	-	CTX-M-15	-	-	-	-
1129	-	-	-	-	SHV-12	-
1131	KPC-2	-	-	-	SHV-12	-
1132	-	-	-	-	SHV-12	-
1133	-	CTX-M-14	-	-	SHV-40	-
1134	-	CTX-M-15	-	-	-	-
1135	KPC-2	CTX-M-15	-	-	SHV-100	TEM-79
1136	-	-	-	-	-	-
1137	KPC-2	-	-	-	-	-
1139	KPC-2	CTX-M-15	-	-	SHV-100	TEM-168
1140	KPC-2	CTX-M-15	-	-	SHV-100	TEM-54
1141	KPC-2	CTX-M-15	-	-	SHV-100	-
1142	-	-	-	-	SHV-148	-
1143	-	CTX-M-15	-	-	SHV-100	TEM-76
1144	-	CTX-M-15	-	-	SHV-100	TEM-198
1145	-	CTX-M-15	NDM-1	OXA-48	-	-
1146	-	CTX-M-15	-	-	SHV-148	-
1147	KPC-2	-	-	-	-	-
1148	-	-	-	-	SHV-12	-
1149	-	CTX-M-15	-	-	SHV-5	-
1150	-	CTX-M-15	-	-	SHV-100	-
1151	-	CTX-M-15	-	-	SHV-122	-
1152	-	CTX-M-15	-	-	-	TEM-30
1153	-	CTX-M-15	-	-	SHV-100	-
1154	-	CTX-M-15	-	-	SHV-100	-
1155	KPC-2	-	-	-	SHV-12	TEM-192
1156	-	CTX-M-15	-	-	SHV-154	TEM-30
1158	-	-	-	-	SHV-12	-
1159	-	CTX-M-15	-	-	SHV-30	TEM-198
1160	KPC-2	-	-	-	SHV-12	-
1161	-	-	-	-	SHV-12	-
1162	-	-	-	-	SHV-12	-
1163	-	-	-	-	SHV-12	-
1164	-	CTX-M-15	-	-	SHV-100	TEM-192
1165	-	CTX-M-15	-	-	SHV-100	-
1166	KPC-2	-	-	-	SHV-12	-
1167	KPC-2	CTX-M-15	-	-	SHV-99	TEM-79
1168	KPC-2	-	-	-	SHV-12	TEM-150
1169	KPC-2	CTX-M-15	-	-	SHV-100	-
1170	-	CTX-M-15	-	-	-	TEM-76
1171	-	CTX-M-15	-	-	-	TEM-198
1172	KPC-2	CTX-M-15	-	-	SHV-100	-
1173	-	CTX-M-15	-	-	-	TEM-198
1174	-	CTX-M-15	-	-	-	TEM-198
1176	KPC-2	-	-	-	-	-
1177	-	CTX-M-15	-	-	-	TEM-70
1178	-	CTX-M-15	-	-	SHV-100	TEM-198
1179	KPC-2	CTX-M-15	-	-	SHV-100	TEM-168
1180	KPC-2	CTX-M-15	-	-	SHV-148	TEM-168
1181	-	CTX-M-15	-	-	SHV-100	-
1182	KPC-2	CTX-M-15	-	-	SHV-100	TEM-192
1183	KPC-2	CTX-M-15	-	-	SHV-12	TEM-30
1184	KPC-2	-	-	-	-	TEM-122
1185	KPC-8	-	-	-	-	-
1186	KPC-2	CTX-M-15	-	-	SHV-100	-
1187	-	-	-	-	-	-
1188	-	CTX-M-15	-	-	SHV-100	TEM-76
1189	KPC-2	CTX-M-15	-	-	SHV-100	TEM-33
1190	-	CTX-M-15	-	-	-	TEM-198
1191	-	CTX-M-15	-	-	-	TEM-54
1192	-	CTX-M-15	-	-	SHV-12	TEM-105
1193	-	CTX-M-15	-	-	SHV-100	-
1194	-	CTX-M-15	-	-	SHV-100	-
1195	-	CTX-M-15	-	-	SHV-100	TEM-33
1196	KPC-2	CTX-M-15	-	-	SHV-100	-
1197	KPC-2	-	-	-	SHV-12	TEM-192
1198	KPC-2	-	-	-	SHV-31	-
1199	KPC-2	-	-	-	-	-
1200	-	CTX-M-15	-	-	SHV-100	TEM-198
1202	KPC-2	-	-	-	SHV-12	-
1203	-	CTX-M-15	-	-	SHV-100	TEM-76
1204	KPC-2	CTX-M-15	-	-	SHV-100	TEM-198
1205	-	CTX-M-15	-	-	SHV-100	-
1206	-	CTX-M-15	-	-	SHV-148	-
1207	KPC-2	-	-	-	SHV-12	-
1208	KPC-2	-	-	-	SHV-148	-
1209	-	CTX-M-15	-	-	SHV-100	-
1210	KPC-2	-	-	-	-	TEM-150
1211	-	CTX-M-15	-	-	SHV-100	TEM-76
1213	-	-	-	-	SHV-30	-
1214	-	CTX-M-15	-	-	-	TEM-198
1215	KPC-2	-	-	-	SHV-12	-
1216	KPC-2	-	-	-	SHV-12	-
1217	KPC-2	-	-	-	SHV-12	-
1218	KPC-2	-	-	-	SHV-12	-
1219	-	CTX-M-15	-	-	SHV-100	-
1220	KPC-2	-	-	-	SHV-31	-
1221	KPC-2	-	-	-	-	-
1222	KPC-2	CTX-M-15	-	-	SHV-100	TEM-191
1224	KPC-2	CTX-M-15	-	-	SHV-100	TEM-198
1226	KPC-2	CTX-M-15	-	-	SHV-100	TEM-192
1230	KPC-2	CTX-M-15	-	-	SHV-100	TEM-76
1231	-	CTX-M-15	-	-	SHV-100	TEM-70
1233	-	CTX-M-15	-	-	-	TEM-105
1234	KPC-2	-	-	-	-	-
1236	KPC-2	CTX-M-15	-	-	SHV-100	TEM-122
1237	-	CTX-M-15	-	-	SHV-100	-
1239	KPC-2	-	-	-	SHV-12	TEM-150
1240	KPC-2	-	-	-	-	TEM-150
1241	KPC-2	CTX-M-15	-	-	SHV-100	TEM-33
1242	-	CTX-M-15	-	-	SHV-100	TEM-166
1243	KPC-2	CTX-M-15	-	-	SHV-100	-
1244	-	CTX-M-15	-	-	SHV-100	TEM-30
1245	-	CTX-M-15	-	-	SHV-100	-
1246	-	CTX-M-15	-	-	SHV-100	TEM-33
1248	-	-	-	-	SHV-12	-
1249	-	CTX-M-15	-	-	-	-
1251	-	CTX-M-15	-	-	SHV-100	-
1252	-	-	-	-	SHV-12	-
1253	KPC-2	CTX-M-15	-	-	SHV-100	-
1254	KPC-2	-	-	-	SHV-12	TEM-150
1255	KPC-2	CTX-M-15	-	-	SHV-12	-
1256	KPC-2	CTX-M-15	-	-	SHV-100	TEM-105
1257	KPC-2	-	-	-	-	-
1259	KPC-2	CTX-M-15	-	-	-	TEM-150
1260	-	CTX-M-15	-	-	SHV-100	TEM-192
1261	KPC-2	-	-	-	-	TEM-150
1262	-	-	-	-	SHV-12	-
1263	-	-	-	-	SHV-30	-
1264	-	-	-	-	SHV-39	-
1265	-	CTX-M-15	-	-	SHV-98	-
1266	-	-	-	-	SHV-31	-
1267	-	-	-	-	SHV-39	-
1268	-	CTX-M-15	-	-	SHV-100	TEM-76
1269	KPC-2	CTX-M-15	-	-	SHV-100	TEM-198
1270	-	CTX-M-15	-	-	SHV-100	-
1271	-	-	-	-	SHV-30	-
1272	KPC-2	CTX-M-15	-	-	SHV-100	TEM-79
1273	-	CTX-M-15	NDM-1	-	SHV-100	-
1274	-	-	-	-	SHV-12	-
1275	-	CTX-M-15	-	-	SHV-100	TEM-198
1276	KPC-2	-	-	-	SHV-12	-
1277	-	CTX-M-15	-	-	SHV-100	TEM-30
1278	KPC-2	CTX-M-15	-	-	SHV-100	TEM-198
1279	-	CTX-M-15	-	-	SHV-99	TEM-30
1280	KPC-2	CTX-M-15	-	-	SHV-100	-
1281	-	-	-	-	SHV-5	-
1282	-	CTX-M-15	-	-	SHV-100	TEM-76
1283	-	CTX-M-15	-	-	-	TEM-166
1284	-	CTX-M-15	-	-	SHV-100	-
1285	-	CTX-M-15	-	-	SHV-100	-
1286	-	CTX-M-15	-	-	SHV-100	-
1301	-	CTX-M-15	-	-	SHV-100	-
1302	-	CTX-M-15	-	-	SHV-40	TEM-105
1303	-	CTX-M-15	-	-	SHV-100	TEM-198
1304	KPC-2	-	-	-	-	-
1305	-	-	-	-	SHV-12	-
1306	KPC-2	CTX-M-15	-	-	SHV-100	TEM-198
1307	-	CTX-M-15	-	-	SHV-148	TEM-150
1308	-	CTX-M-15	-	-	SHV-148	-
1309	KPC-2	CTX-M-15	-	-	SHV-28	-
1310	KPC-2	CTX-M-15	-	-	SHV-100	TEM-76
1311	-	-	-	-	SHV-12	-
1312	-	CTX-M-15	-	-	SHV-100	TEM-33
1313	-	CTX-M-15	-	-	SHV-100	TEM-198
1314	-	-	-	-	-	-
1315	KPC-2	CTX-M-15	-	-	SHV-100	TEM-122
1316	-	CTX-M-15	-	-	-	-
1317	-	CTX-M-15	-	-	SHV-100	TEM-198
1318	KPC-2	CTX-M-15	-	-	SHV-100	TEM-122
1319	KPC-2	CTX-M-15	-	-	SHV-100	TEM-198
1320	KPC-2	CTX-M-15	-	-	SHV-100	TEM-198
1321	-	CTX-M-15	-	-	SHV-148	TEM-33
1322	-	CTX-M-15	-	-	SHV-100	TEM-198
1323	-	CTX-M-14	-	-	-	TEM-198
1325	-	CTX-M-15	-	-	SHV-100	TEM-198
1326	-	CTX-M-14	-	-	-	-
1327	KPC-2	-	-	-	-	TEM-156
1328	-	CTX-M-15	-	-	SHV-99	TEM-198
1329	KPC-2	CTX-M-15	-	-	SHV-100	TEM-191
1330	-	CTX-M-15	-	-	SHV-100	TEM-33
1331	KPC-2	CTX-M-15	-	-	SHV-100	TEM-198
1332	-	CTX-M-15	-	-	SHV-100	-
1333	-	CTX-M-15	-	-	SHV-100	TEM-15
1334	-	CTX-M-14	-	-	SHV-39	-
1335	-	-	-	-	SHV-148	-
1336	-	-	-	-	SHV-148	-
1337	-	CTX-M-14	-	-	SHV-39	TEM-198
1338	-	CTX-M-15	-	-	SHV-100	TEM-166
1339	-	CTX-M-14	-	-	SHV-39	TEM-198
1340	-	CTX-M-15	-	-	SHV-27	TEM-198
1341	-	-	-	-	SHV-30	-
1342	KPC-2	-	-	-	SHV-12	TEM-150
1343	KPC-2	-	-	-	SHV-12	TEM-192
1344	-	CTX-M-15	-	-	SHV-14	TEM-70
1345	-	CTX-M-15	-	-	SHV-100	TEM-33
1346	-	CTX-M-14	-	-	-	-
1347	KPC-2	-	-	-	SHV-12	TEM-192
1348	-	CTX-M-15	-	-	SHV-40	TEM-198
1349	-	CTX-M-15	-	-	SHV-100	TEM-192
1350	-	CTX-M-15	-	-	SHV-100	-
1351	KPC-2	CTX-M-15	-	-	SHV-100	-
1352	-	CTX-M-15	-	-	SHV-40	-
1353	-	CTX-M-15	-	-	SHV-39	TEM-198
1354	-	CTX-M-15	-	-	SHV-100	TEM-198
1355	-	CTX-M-14	-	-	-	-
1356	-	CTX-M-15	-	-	SHV-100	-
1357	-	CTX-M-15	-	-	SHV-100	TEM-33
1358	-	CTX-M-15	-	-	SHV-100	TEM-15
1359	-	CTX-M-15	-	-	SHV-100	TEM-198
1360	-	CTX-M-15	-	-	SHV-27	TEM-192
1361	-	CTX-M-15	-	-	SHV-27	TEM-198
1362	-	-	-	-	SHV-39	TEM-33
1363	-	-	-	-	SHV-39	TEM-198
1364	KPC-2	-	-	-	SHV-12	-
1365	-	CTX-M-15	-	OXA-48	SHV-100	-
1366	-	-	-	-	SHV-5	-
1369	-	CTX-M-15	-	-	SHV-12	-
1370	-	CTX-M-15	-	-	SHV-100	TEM-76
1371	-	CTX-M-15	-	-	SHV-100	TEM-192
1372	-	CTX-M-15	-	-	SHV-100	-
1373	-	CTX-M-15	-	-	SHV-100	TEM-192
1374	-	CTX-M-15	-	OXA-83	SHV-100	TEM-105
1376	-	CTX-M-15	-	-	SHV-100	TEM-33
1377	-	CTX-M-15	-	-	SHV-100	TEM-33
1378	-	CTX-M-15	-	-	SHV-98	-
1380	-	CTX-M-15	-	-	-	-
1381	-	CTX-M-15	-	-	SHV-31	TEM-198
1382	-	CTX-M-15	-	-	-	TEM-198
1383	-	CTX-M-15	-	-	SHV-100	TEM-166
1384	-	CTX-M-15	-	-	SHV-100	-
1385	-	CTX-M-15	-	-	-	TEM-198
1386	-	CTX-M-15	-	-	SHV-100	-
1387	-	CTX-M-15	-	OXA-48	-	-
1388	-	CTX-M-15	-	-	SHV-100	TEM-198
1389	-	CTX-M-15	-	OXA-48	SHV-100	-
1390	-	CTX-M-15	-	-	SHV-100	TEM-198
1392	-	CTX-M-15	-	-	SHV-12	TEM-198
1393	KPC-2	-	-	-	SHV-12	-
1394	-	-	-	-	SHV-12	-
1397	KPC-2	-	-	-	-	-
1398	-	CTX-M-15	-	-	OKP-B-15	TEM-166
1400	-	CTX-M-15	-	OXA-48	SHV-100	-
1401	KPC-2	-	-	-	LEN-20	-
1402	-	CTX-M-15	NDM-1	OXA-48	SHV-28	-
1403	-	-	-	-	SHV-12	-
1404	-	CTX-M-15	-	-	SHV-100	TEM-198
1405	-	CTX-M-15	-	-	SHV-26	TEM-198
1406	KPC-2	CTX-M-15	-	-	SHV-99	-
1407	KPC-2	-	-	-	SHV-12	-
1408	KPC-2	-	-	-	-	-
1409	-	CTX-M-15	-	OXA-48	SHV-100	-
1410	-	CTX-M-15	-	OXA-48	SHV-100	-
1411	KPC-2	CTX-M-15	-	-	SHV-100	TEM-33
1413	KPC-2	CTX-M-15	-	-	SHV-100	-
1414	-	CTX-M-15	-	-	SHV-27	-
1415	KPC-2	-	-	-	LEN-4	TEM-79
1416	-	-	-	-	SHV-12	-
1417	-	CTX-M-15	-	-	SHV-100	TEM-143
1418	-	-	-	-	-	-
1419	-	CTX-M-15	-	-	SHV-100	-
1420	KPC-2	-	-	-	SHV-12	-
1422	KPC-2	-	-	-	SHV-12	-
1423	-	CTX-M-15	-	-	-	TEM-70
1424	KPC-2	-	-	-	SHV-100	-
1425	-	CTX-M-14	-	-	-	-
1426	-	CTX-M-15	NDM-1	OXA-48	-	-
1427	-	CTX-M-15	-	-	SHV-148	-
1428	KPC-2	-	-	-	SHV-12	-
1429	-	-	-	-	SHV-12	-
1430	-	CTX-M-15	-	-	SHV-5	-
1431	-	CTX-M-15	-	-	SHV-100	TEM-33
1432	-	CTX-M-15	-	-	SHV-27	TEM-30
1433	-	CTX-M-15	-	-	SHV-27	-
1434	-	CTX-M-15	-	-	SHV-100	TEM-30
1435	-	CTX-M-15	-	-	SHV-100	TEM-33
1436	KPC-2	-	-	-	SHV-12	-
1437	KPC-2	-	-	-	SHV-12	-
1438	-	CTX-M-15	-	-	SHV-5	-
1439	KPC-2	-	-	-	SHV-12	-
1440	KPC-2	CTX-M-15	-	-	SHV-100	-
1441	-	CTX-M-15	-	-	SHV-98	-
1442	-	CTX-M-15	-	OXA-24	SHV-5	-
1443	KPC-2	-	-	-	SHV-12	-
1444	-	CTX-M-15	-	-	SHV-27	TEM-176
1445	-	CTX-M-15	-	-	-	-
1446	KPC-2	-	-	-	-	TEM-191
1447	-	CTX-M-15	-	-	SHV-100	-
1448	KPC-2	-	-	-	SHV-100	TEM-79
1449	KPC-2	-	-	-	SHV-12	-
1450	KPC-2	-	-	-	SHV-12	-
1451	-	CTX-M-15	-	-	SHV-100	-
1452	KPC-2	-	-	-	-	TEM-1D
1453	KPC-2	-	-	-	-	TEM-70
1454	-	CTX-M-15	-	-	SHV-5	-
1455	-	CTX-M-15	-	-	SHV-100	TEM-33
1456	KPC-2	-	-	-	SHV-100	-
1457	KPC-2	-	-	-	SHV-12	-
1458	-	CTX-M-15	NDM-1	OXA-48	-	-
1460	KPC-2	-	-	-	SHV-12	-
1461	-	-	-	-	-	-
1462	KPC-2	-	-	-	SHV-148	-
1463	-	CTX-M-15	-	-	SHV-100	TEM-105
1464	KPC-2	-	-	-	SHV-12	-
1465	-	CTX-M-15	-	OXA-24	SHV-5	-
1466	KPC-2	CTX-M-15	-	-	SHV-100	TEM-191
1467	-	CTX-M-15	-	-	SHV-100	-
1469	-	CTX-M-15	-	-	SHV-148	TEM-33
1470	-	CTX-M-15	-	-	OKP-B-2	TEM-33
1471	-	CTX-M-15	-	-	SHV-148	-
1472	KPC-2	-	-	-	SHV-12	TEM-150
1473	-	CTX-M-15	-	-	SHV-100	-
1474	KPC-2	-	-	-	SHV-12	-
1475	-	CTX-M-15	-	-	SHV-100	TEM-33
1476	-	CTX-M-15	-	-	SHV-27	TEM-198
1477	-	CTX-M-15	-	-	SHV-100	TEM-33
1478	-	CTX-M-15	-	-	SHV-100	TEM-166
1479	KPC-2	-	-	-	-	TEM-1D
1480	KPC-2	-	-	-	SHV-12	-
1481	-	CTX-M-15	NDM-1	-	LEN-16	-
1482	-	CTX-M-15	-	OXA-48	-	-
1483	KPC-2	-	-	-	-	-
1484	-	CTX-M-15	-	-	SHV-100	-
1485	-	-	-	-	SHV-5	-
1486	-	-	-	-	SHV-12	-
1487	-	CTX-M-15	-	-	SHV-100	-
1488	KPC-2	CTX-M-15	-	-	SHV-12	TEM-192
1489	KPC-2	CTX-M-15	-	-	SHV-100	TEM-191
1490	-	CTX-M-15	-	-	SHV-39	TEM-30
1491	KPC-2	-	-	-	SHV-12	-
1493	KPC-2	CTX-M-15	-	-	SHV-100	TEM-30
1494	KPC-2	-	-	-	-	-
1495	KPC-2	-	-	-	-	TEM-191
1496	KPC-2	-	-	-	SHV-12	-
1497	KPC-2	CTX-M-15	-	-	SHV-100	TEM-191
1498	-	CTX-M-15	-	-	SHV-12	-
1499	-	CTX-M-15	-	-	SHV-100	TEM-70
1500	-	CTX-M-15	-	-	SHV-5	-
1501	KPC-2	CTX-M-15	-	-	SHV-100	TEM-104
1502	KPC-2	-	-	-	SHV-12	-
1504	KPC-2	-	-	-	-	-
1505	KPC-2	-	-	-	SHV-12	-
1506	KPC-2	-	-	-	-	-
1507	-	CTX-M-15	-	-	SHV-100	TEM-166
1508	-	CTX-M-15	-	-	SHV-148	-
1509	-	CTX-M-3	-	-	SHV-26	TEM-198
1510	-	-	-	-	SHV-12	-
1511	KPC-2	-	-	-	SHV-12	TEM-150
1512	-	-	-	-	SHV-12	-
1513	-	CTX-M-15	-	-	SHV-100	TEM-33
1514	-	CTX-M-15	-	-	SHV-100	-
1515	KPC-2	-	-	-	SHV-12	-
1516	KPC-2	-	-	-	SHV-12	-
1517	KPC-2	-	-	-	SHV-12	-
1518	-	CTX-M-15	-	-	SHV-100	-
1520	-	CTX-M-15	-	-	SHV-12	TEM-171
1521	-	CTX-M-15	-	-	SHV-100	-
1522	KPC-2	-	-	-	SHV-12	-
1523	-	-	-	-	-	-
1524	-	CTX-M-15	-	-	SHV-100	-
1525	-	-	-	-	SHV-12	-
1526	-	CTX-M-15,CTX-M-65_117	-	-	-	TEM-104
1527	-	CTX-M-15	-	-	-	TEM-70
1529	-	-	-	-	SHV-12	-
1530	KPC-2	-	-	-	SHV-12	TEM-150
1531	-	CTX-M-15	-	-	SHV-100	TEM-33
1532	-	CTX-M-15	-	-	SHV-100	TEM-198
1533	-	-	-	-	SHV-12	-
1534	-	-	-	-	-	-
1535	-	-	-	-	-	-
1536	-	CTX-M-15	-	-	SHV-100	TEM-198
1537	-	-	-	-	SHV-12	-
1539	-	CTX-M-15	-	-	SHV-100	-
1540	KPC-2	-	-	-	SHV-12	-
1542	-	CTX-M-15	-	-	SHV-5	TEM-30
1543	-	CTX-M-15	-	-	SHV-27	TEM-30
1544	-	CTX-M-15,CTX-M-65	-	-	-	TEM-76
1545	-	-	-	-	SHV-39	-
1546	-	CTX-M-15	-	-	SHV-148	TEM-30
1547	-	-	-	-	-	-
1548	KPC-2	-	-	-	SHV-12	-
1549	KPC-2	-	-	-	-	-
1550	-	CTX-M-15	-	-	-	TEM-33
1551	-	CTX-M-15	-	-	SHV-100	TEM-30
1552	-	CTX-M-15	-	-	SHV-100	TEM-192
1555	KPC-2	CTX-M-15	-	-	SHV-100	TEM-104
1556	-	-	-	-	SHV-39	-
1557	-	-	-	-	SHV-12	-
1558	-	CTX-M-15	-	-	-	TEM-70
1559	-	CTX-M-15	-	-	SHV-148	-
1560	-	CTX-M-15	-	-	SHV-100	-
1561	KPC-2	-	-	-	-	-
1562	KPC-2	-	-	-	-	-
1564	-	-	-	-	-	-
1565	-	CTX-M-15	-	-	SHV-100	-
1566	-	-	-	-	SHV-12	-
1567	-	CTX-M-15	-	-	SHV-100	TEM-198
1568	-	CTX-M-15	-	-	SHV-100	TEM-198
1569	-	CTX-M-15	-	-	SHV-100	TEM-30
1570	-	-	-	-	SHV-12	-
1571	-	CTX-M-15	-	-	SHV-100	TEM-104
1572	-	CTX-M-15	-	-	SHV-100	-
1573	-	-	-	-	SHV-12	-
1575	-	-	-	-	SHV-12	-
1576	KPC-2	-	-	-	SHV-12	TEM-150
1577	KPC-2	-	-	-	SHV-12	-
1578	-	CTX-M-15	-	-	SHV-100	-
1579	-	CTX-M-15	-	-	-	TEM-198
1580	-	CTX-M-15	-	-	SHV-5	-
1582	-	CTX-M-15	-	-	SHV-100	TEM-176
1583	-	-	-	-	-	-
1584	-	CTX-M-15	-	-	-	TEM-198
1585	-	-	-	-	SHV-12	-
1586	-	-	-	-	-	-
1587	KPC-2	CTX-M-15	-	-	SHV-100	-
1588	KPC-2	CTX-M-15	-	-	SHV-100	-
1590	-	CTX-M-15	-	-	-	-
1591	-	-	-	-	-	-
1592	KPC-2	CTX-M-15	-	-	SHV-100	TEM-70
1593	-	CTX-M-15	-	-	SHV-12	-
1594	KPC-2	-	-	-	SHV-12	-
1595	-	CTX-M-15	-	-	SHV-100	TEM-30
1596	-	CTX-M-15	-	-	SHV-100	TEM-198
1597	-	CTX-M-15	-	-	SHV-148	-
1598	KPC-2	CTX-M-15	-	-	SHV-100	TEM-117
1601	KPC-2	-	-	-	SHV-12	TEM-150
1603	KPC-2	-	-	-	SHV-12	TEM-105
1604	KPC-2	-	-	-	SHV-12	-
1605	KPC-2	CTX-M-15	-	-	SHV-100	-
1607	-	CTX-M-15	-	-	SHV-148	TEM-30
1608	-	-	-	-	SHV-12	-
1609	-	-	-	-	SHV-12	-
1610	KPC-2	CTX-M-14	-	-	SHV-12	-
1611	-	CTX-M-15	-	-	SHV-40	TEM-198
1612	-	CTX-M-15	-	-	SHV-100	TEM-198
1613	-	CTX-M-15	-	-	SHV-148	-
1614	-	CTX-M-15	-	-	SHV-100	-
1616	KPC-2	-	-	-	-	-
1617	-	CTX-M-15	-	-	SHV-100	TEM-30
1618	-	-	-	-	SHV-30	-
1621	-	CTX-M-15	-	-	SHV-100	TEM-33
1623	-	-	-	-	SHV-30	-
1624	-	-	-	-	SHV-12	-
1625	-	CTX-M-15	-	-	SHV-27	TEM-198
1626	KPC-2	-	-	-	SHV-12	-
1627	-	CTX-M-15	-	-	SHV-100	-
1629	-	CTX-M-15	-	-	SHV-99	TEM-198
1634	-	CTX-M-15	-	-	SHV-100	-
1635	KPC-2	CTX-M-15	-	-	SHV-100	-
1639	-	-	-	-	-	-
1642	KPC-2	CTX-M-15	-	-	SHV-100	-
1643	-	-	-	-	SHV-12	-
1645	-	-	-	-	SHV-12	-
1646	-	CTX-M-15	-	-	SHV-40	TEM-198
1647	-	-	-	-	SHV-30	-
1648	-	CTX-M-3	-	-	OKP-A-5	TEM-30
1649	-	CTX-M-15	-	-	SHV-100	-
1650	-	CTX-M-15	-	-	SHV-12	-
1651	-	CTX-M-15	-	-	SHV-100	TEM-198
1652	KPC-2	CTX-M-15	-	-	SHV-100	TEM-150
1653	-	CTX-M-15	-	-	SHV-100	TEM-33
1654	KPC-2	-	-	-	SHV-12	-
1655	-	CTX-M-15	-	-	SHV-100	TEM-30
1656	KPC-2	-	-	-	-	-
1657	KPC-2	CTX-M-15,CTX-M-27	-	-	SHV-100	TEM-164
1658	KPC-2	-	-	-	SHV-12	-
1659	KPC-2	-	-	-	-	TEM-191
1660	-	-	-	-	SHV-99	-
1661	-	CTX-M-15	-	-	SHV-12	TEM-70
1662	-	CTX-M-15	-	-	-	-
1663	-	CTX-M-15	-	-	SHV-100	TEM-33
1664	-	-	-	-	SHV-30	-
1665	-	CTX-M-15	-	-	SHV-100	-
1666	-	CTX-M-15	-	-	-	TEM-198
1667	KPC-2	-	-	-	SHV-12	-
1668	-	CTX-M-15	-	-	SHV-100	TEM-105
1669	-	CTX-M-15	-	-	SHV-100	TEM-192
1670	-	CTX-M-15	-	-	SHV-100	-
1671	KPC-2	CTX-M-15	-	-	SHV-100	-
1672	-	CTX-M-15	-	-	SHV-39	TEM-176
1673	-	-	-	-	SHV-12	-
1674	KPC-2	-	-	-	SHV-12	TEM-150
1675	-	CTX-M-15	-	-	SHV-100	TEM-30
1676	-	CTX-M-15	-	-	SHV-148	-
1677	-	CTX-M-15	-	-	SHV-100	TEM-176
1678	-	CTX-M-15	-	-	SHV-100	TEM-176
1679	-	CTX-M-15	-	-	SHV-100	-
1680	KPC-2	-	-	-	SHV-12	-
1682	-	CTX-M-15,CTX-M-65	-	-	-	-
1684	KPC-2	-	-	-	-	-
1685	-	CTX-M-15	-	-	SHV-100	TEM-198
1686	-	CTX-M-15	-	-	-	TEM-33
1687	-	CTX-M-15	-	-	SHV-100	TEM-198
1688	-	-	-	-	SHV-12	-
1689	KPC-2	-	-	-	-	TEM-79
1690	KPC-2	-	-	-	-	-
1691	-	CTX-M-15	-	-	SHV-100	TEM-30
1692	KPC-2	-	-	-	SHV-12	TEM-191
1693	-	CTX-M-15	-	-	SHV-100	-
1694	-	CTX-M-15	-	-	SHV-100	-
1695	-	CTX-M-15	-	-	SHV-100	-
1696	-	CTX-M-15	-	-	SHV-39	-
1697	KPC-2	-	-	-	SHV-12	-
1698	KPC-2	CTX-M-15	-	-	SHV-100	-
1699	-	CTX-M-15	-	-	SHV-100	-
1700	-	CTX-M-15	-	-	SHV-100	TEM-198
1701	-	-	-	-	SHV-39	-
1703	-	CTX-M-15	-	-	SHV-100	-
1704	-	CTX-M-15	-	-	SHV-100	-
1705	-	-	-	-	SHV-30	-
1706	-	CTX-M-15	-	-	SHV-100	-
1707	-	CTX-M-15	-	-	SHV-100	TEM-30
1708	-	CTX-M-15	-	-	-	TEM-30
1709	-	-	-	-	SHV-12	-
1710	-	CTX-M-15	-	-	SHV-39	TEM-30
1711	KPC-2	-	-	-	OKP-A-7	-
1712	-	CTX-M-15	-	-	SHV-39	TEM-191
1713	KPC-2	-	-	-	SHV-12	TEM-192
1714	KPC-2	-	-	-	SHV-12	-
1715	-	-	-	-	SHV-39	-
1716	KPC-2	CTX-M-15	-	-	SHV-100	TEM-79
1717	-	CTX-M-15	-	-	SHV-100	TEM-70
1718	-	CTX-M-15	-	-	SHV-100	-
1719	-	CTX-M-15	-	-	SHV-100	-
1720	KPC-2	CTX-M-15	-	-	SHV-5	TEM-79
1721	-	CTX-M-15	-	-	SHV-100	-
1722	-	CTX-M-15	-	-	SHV-148	TEM-33
1723	-	CTX-M-15	-	-	SHV-100	-
1724	-	CTX-M-9	-	OXA-23,-OXA-48	SHV-148	-
1725	-	-	-	-	SHV-105	-
1726	-	CTX-M-15	-	-	SHV-100	TEM-166
1727	-	-	-	-	SHV-12	-
1728	-	CTX-M-15	-	-	SHV-39	TEM-30
1729	-	CTX-M-15	-	-	SHV-148	-
1730	-	CTX-M-15	-	-	SHV-27	TEM-198
1734	KPC-2	-	-	-	-	-
1735	-	-	-	-	SHV-12	-
1736	-	CTX-M-15	-	-	SHV-100	TEM-148
1737	KPC-2	CTX-M-15	-	-	SHV-99	TEM-191
1738	-	-	-	-	SHV-5	-
1739	-	CTX-M-15	-	-	SHV-100	TEM-30
1740	KPC-2	-	-	-	-	TEM-79
1741	KPC-2	CTX-M-15	-	-	SHV-100	-
1743	-	CTX-M-27	-	-	-	-
1744	-	-	-	-	SHV-30	-
1746	-	CTX-M-15	-	-	SHV-100	-
1747	-	CTX-M-15	-	-	SHV-100	-
1748	KPC-2	CTX-M-15	-	-	SHV-100	-
1749	KPC-2	CTX-M-15	-	-	SHV-100	TEM-79
1751	-	-	-	-	SHV-39	-
1752	-	-	-	-	SHV-12	-
1753	-	-	-	-	SHV-39	-
1754	-	CTX-M-15	-	-	SHV-100	TEM-30
1755	KPC-2	-	-	-	-	TEM-79
1756	-	CTX-M-15	-	-	SHV-100	TEM-33
1757	-	-	-	-	SHV-12	-
1758	-	CTX-M-15	-	-	SHV-100	TEM-148
1759	KPC-2	-	-	-	SHV-12	-
1760	-	CTX-M-3	-	-	-	-
1761	KPC-2	CTX-M-15	-	-	SHV-100	-
1763	KPC-2	CTX-M-15	-	-	SHV-100	-
1764	-	CTX-M-15	-	-	SHV-100	-
1765	-	-	-	-	SHV-39	-
1766	-	CTX-M-15	-	-	SHV-26	-
1767	KPC-2	CTX-M-15	-	-	SHV-100	TEM-33
1768	-	CTX-M-15	-	-	SHV-70	-
1769	-	-	-	-	SHV-105	-
1770	-	-	-	-	SHV-12	TEM-70
1771	KPC-2	CTX-M-15	-	-	SHV-100	TEM-191
1772	-	CTX-M-15	-	-	SHV-148	-
1774	-	CTX-M-15	-	-	-	TEM-198
1775	-	CTX-M-15	-	-	SHV-148	TEM-70
1776	KPC-2	-	-	-	SHV-12	-
1777	-	-	-	-	SHV-12	-
1778	-	CTX-M-15	-	-	-	TEM-198
1779	-	CTX-M-15	-	-	-	-
1781	-	CTX-M-15	-	-	SHV-100	TEM-30
1782	-	CTX-M-15	-	-	SHV-39	TEM-30
1783	KPC-2	-	-	-	SHV-12	-
1784	-	CTX-M-27	-	-	-	-
1785	-	CTX-M-15	-	-	SHV-100	TEM-30
1786	-	CTX-M-15	-	-	-	TEM-198
1788	KPC-2	-	-	-	SHV-12	-
1789	-	CTX-M-15	-	-	SHV-39	TEM-176
1817	KPC-2	CTX-M-15	-	-	SHV-100	TEM-166
1818	KPC-2	CTX-M-15	-	-	SHV-100	TEM-192
1819	-	CTX-M-15	-	-	SHV-100	-
1820	KPC-2	CTX-M-15	-	-	SHV-100	-
1821	KPC-2	CTX-M-15	-	-	SHV-100	TEM-191
1824	-	-	-	-	SHV-12	-
1826	KPC-2	-	-	-	-	-
1827	KPC-2	CTX-M-15	-	-	SHV-100	TEM-191
1828	KPC-2	CTX-M-15	-	-	SHV-100	-
1829	-	CTX-M-15	-	-	SHV-100	-
1830	-	CTX-M-15	-	-	SHV-148	-
1831	-	CTX-M-15	-	-	SHV-148	-
1832	-	CTX-M-15	-	-	SHV-39	TEM-198
1833	-	CTX-M-15	-	-	SHV-148	-
1834	-	CTX-M-15	-	-	-	-
1835	-	-	-	-	-	-
1836	-	CTX-M-15	-	-	SHV-100	-
1837	KPC-2	CTX-M-15	-	-	SHV-100	-
1838	-	CTX-M-15	-	-	SHV-148	-
1839	-	CTX-M-15	-	-	-	-
1840	-	CTX-M-15	-	-	SHV-148	TEM-198
1841	KPC-2	-	-	-	SHV-12	-
1842	-	-	-	-	SHV-12	-
1843	-	-	-	-	SHV-12	-
1844	-	CTX-M-15	NDM-1	-	SHV-100	TEM-198
1845	-	CTX-M-15	-	-	SHV-100	TEM-198
1846	-	-	-	-	SHV-100	TEM-192
1847	-	CTX-M-15	-	-	SHV-100	-
1848	-	CTX-M-15	-	-	SHV-100	-
1849	-	CTX-M-15	-	-	-	TEM-33
1850	-	CTX-M-15	-	-	SHV-100	-
1851	-	CTX-M-15	-	-	SHV-122	TEM-33
1852	KPC-2	-	-	-	-	-
1853	-	CTX-M-15	-	-	SHV-100	TEM-76
1854	-	CTX-M-15	-	-	-	TEM-198
1855	-	CTX-M-15	-	-	SHV-100	TEM-30
1856	-	CTX-M-14	-	-	SHV-122	TEM-198
1857	-	CTX-M-15	-	-	SHV-122	TEM-198
1858	KPC-2	CTX-M-15	-	-	SHV-100	-
1859	KPC-2	-	-	-	SHV-12	TEM-150
1860	-	CTX-M-15	-	-	SHV-100	-
1861	-	CTX-M-15	-	-	SHV-100	-
1862	KPC-2	-	-	-	-	TEM-150
1863	-	CTX-M-15	-	-	SHV-13	-
1864	-	CTX-M-15	-	-	SHV-100	TEM-122
1865	-	CTX-M-15	-	-	SHV-100	-
1866	-	CTX-M-15	-	-	SHV-100	-
1867	-	CTX-M-15	-	-	-	-
1868	KPC-2	CTX-M-15	-	-	SHV-100	-
1869	-	CTX-M-15	-	-	SHV-148	TEM-70
1870	-	CTX-M-15	-	-	SHV-100	TEM-166
1871	-	-	-	-	SHV-12	-
1872	-	-	-	-	-	-
1873	-	-	-	-	SHV-12	-
1874	-	CTX-M-14	-	-	SHV-27	-
1875	-	CTX-M-15	-	-	-	TEM-70
1876	-	-	-	-	SHV-120	-
1877	-	CTX-M-15	-	-	SHV-122	TEM-33
1878	KPC-2	-	-	-	-	-
1879	-	CTX-M-15	-	-	SHV-5	-
1880	-	CTX-M-15	-	-	SHV-148	TEM-198
1881	-	CTX-M-14	-	-	SHV-122	TEM-198
1882	KPC-2	CTX-M-15	-	-	SHV-100	TEM-122
1883	-	CTX-M-15	-	-	SHV-100	TEM-176
1884	-	CTX-M-3	-	-	-	-
1886	-	CTX-M-15	-	-	SHV-148	-
1887	-	CTX-M-15	-	-	SHV-27	TEM-198
1888	-	-	-	-	SHV-12	-
1889	-	CTX-M-15	-	-	SHV-100	-
1890	-	CTX-M-15	-	OXA-48	-	TEM-148
1891	-	CTX-M-15	-	-	SHV-100	TEM-33
1893	-	-	-	-	-	-
1894	KPC-2	CTX-M-15	-	-	SHV-100	TEM-198
1895	-	CTX-M-15	-	-	SHV-12	-
1897	-	CTX-M-15	-	-	SHV-100	TEM-34
1898	-	CTX-M-15	-	-	SHV-100	-
1899	-	-	-	-	-	-
1900	-	-	-	-	-	-
1901	-	CTX-M-15	-	-	SHV-100	-
1902	-	CTX-M-15	-	-	SHV-100	TEM-79
1903	-	CTX-M-15	-	-	SHV-100	-
1904	-	-	-	-	-	-
1905	-	-	-	-	SHV-12	-
1906	-	CTX-M-15	-	-	SHV-12	-
1911	-	-	-	-	SHV-12	-
1912	-	CTX-M-15	-	-	-	TEM-198
1913	KPC-2	CTX-M-15	-	-	SHV-100	-
1914	KPC-2	-	-	-	-	-
1917	KPC-2	CTX-M-15	-	-	SHV-100	-
1918	-	CTX-M-15	-	-	SHV-98	-
1920	-	CTX-M-15	-	-	SHV-100	TEM-143
1921	-	-	-	-	SHV-12	-
1924	KPC-2	-	-	-	SHV-12	TEM-150
1925	-	CTX-M-15	-	-	SHV-100	-
1926	-	-	-	-	SHV-12	-
1927	-	CTX-M-15	-	-	SHV-100	-
1928	-	CTX-M-15	-	-	SHV-100	TEM-79
1929	KPC-2	-	-	-	SHV-12	-
1930	-	CTX-M-15	-	-	SHV-28	-
1931	KPC-2	CTX-M-15	-	-	SHV-100	TEM-122
1932	KPC-2	-	-	-	-	-
1933	-	CTX-M-15	-	-	SHV-100	TEM-148
1934	-	-	-	-	SHV-12	-
1936	KPC-2	-	-	-	SHV-100	-
1937	KPC-2	-	-	-	SHV-12	-
1938	KPC-3	-	-	-	-	TEM-168
1939	-	-	-	-	SHV-12	-
1940	KPC-2	-	-	-	SHV-12	-
1941	-	CTX-M-15	-	-	SHV-122	TEM-192
1942	-	CTX-M-15	-	-	SHV-27	TEM-198
1943	-	CTX-M-15	-	-	SHV-148	TEM-198
1946	KPC-2	-	-	-	SHV-12	-
1947	-	CTX-M-15	-	-	SHV-122	TEM-33
1948	KPC-3	CTX-M-15	-	-	-	TEM-192
1949	-	-	-	-	SHV-12	-
1950	KPC-2	-	-	-	SHV-12	TEM-156
1951	-	CTX-M-15	-	-	SHV-28	-
1952	-	CTX-M-15	-	-	SHV-100	-
1953	-	CTX-M-15	-	-	SHV-70	-
1954	KPC-2	-	-	-	SHV-12	-
1955	-	-	-	-	SHV-12	-
1956	-	-	-	-	SHV-12	-
1958	KPC-2	CTX-M-15	-	-	SHV-100	-
1959	-	-	-	-	SHV-31	-
1960	-	CTX-M-15	-	-	-	TEM-198
1961	-	-	-	-	-	-
1962	-	-	-	-	-	TEM-198
1963	-	CTX-M-15	-	-	-	TEM-30
1968	KPC-2	CTX-M-15	-	-	SHV-100	-
1971	-	-	-	-	SHV-148	TEM-198
1973	-	CTX-M-15	-	-	-	TEM-198
1974	-	CTX-M-15	-	-	SHV-100	TEM-33
1975	KPC-2	CTX-M-15	-	-	SHV-100	TEM-198
1976	KPC-2	CTX-M-15	-	-	SHV-100	TEM-198
1977	-	CTX-M-15,CTX-M-27	-	-	SHV-28	TEM-33
1980	-	CTX-M-15	-	-	-	TEM-198
1981	-	CTX-M-15	-	-	-	TEM-198
1982	KPC-2	-	-	-	SHV-12	TEM-148
1983	KPC-2	CTX-M-15	-	-	SHV-100	TEM-33
1984	-	CTX-M-15	-	-	SHV-122	TEM-198
1985	-	CTX-M-15	-	-	SHV-100	TEM-198
1986	KPC-2	CTX-M-15	-	-	SHV-100	-
1987	-	-	-	-	SHV-12	-
1988	-	-	-	-	SHV-12	-
1989	KPC-2	CTX-M-88	-	-	SHV-12	-
1991	-	-	-	-	SHV-12	-
1992	-	CTX-M-15	-	-	SHV-122	TEM-198
1993	-	CTX-M-15	-	-	SHV-100	TEM-198
1994	-	CTX-M-15	-	-	SHV-100	TEM-198
1995	-	-	-	-	SHV-38	-
1997	-	CTX-M-15	-	-	SHV-100	TEM-198
1998	-	CTX-M-15	-	-	SHV-12	-
1999	-	CTX-M-15	-	-	SHV-100	TEM-105
2000	KPC-2	CTX-M-15	-	-	SHV-100	-
2001	-	CTX-M-15	-	-	SHV-148	TEM-30
2002	-	CTX-M-15	-	-	SHV-100	-
2003	-	CTX-M-15	-	-	-	TEM-198
2004	-	-	-	-	-	-
2005	-	CTX-M-14	-	-	-	-
2006	KPC-2	CTX-M-15	-	-	SHV-100	-
2007	-	CTX-M-14	-	-	SHV-27	-
2008	-	-	-	-	SHV-12	-
2009	-	CTX-M-15	-	-	SHV-100	TEM-76
2010	-	CTX-M-15	-	-	-	TEM-198
2011	KPC-2	-	-	-	SHV-12	-
2012	-	CTX-M-15	-	-	-	TEM-198
2013	-	-	-	-	SHV-120	-
2015	-	-	-	-	-	-
2016	KPC-2	-	-	-	SHV-12	TEM-79
2017	KPC-2	-	-	-	-	-
2018	-	CTX-M-14	-	-	SHV-27	-
2019	-	CTX-M-15	-	-	SHV-122	TEM-198
2020	KPC-2	-	-	-	SHV-12	-
2021	KPC-2	-	-	-	SHV-12	-
2022	-	CTX-M-15	-	-	SHV-12	-
2023	-	-	-	-	SHV-12	-
2024	-	-	-	-	SHV-8	-
2026	KPC-2	CTX-M-15	-	-	SHV-100	TEM-79
2027	KPC-2	CTX-M-15	-	-	SHV-100	TEM-198
2028	-	-	-	-	-	-
2029	-	-	-	-	-	-
2030	KPC-2	CTX-M-15	-	-	SHV-100	-
2031	-	CTX-M-15	-	-	-	TEM-198
2032	-	CTX-M-15	-	-	SHV-100	TEM-198
2034	-	CTX-M-15	-	-	SHV-100	-
2035	KPC-2	-	-	-	SHV-12	-
2036	-	-	-	-	-	-
2037	-	CTX-M-15	-	-	SHV-148	TEM-198
2038	-	CTX-M-15	-	-	SHV-100	TEM-33
2039	KPC-2	CTX-M-15	-	-	SHV-100	TEM-79
2040	-	CTX-M-15	-	-	SHV-100	-
2041	KPC-2	-	-	-	-	TEM-191
2042	-	CTX-M-15	-	-	SHV-39	TEM-143
2043	-	CTX-M-15	-	-	SHV-100	TEM-33
2044	-	CTX-M-15	-	-	-	TEM-198
2045	-	CTX-M-15	-	-	-	TEM-198
2046	KPC-2	-	-	-	-	-
2047	-	CTX-M-15	-	-	SHV-100	TEM-198
2048	-	CTX-M-15	-	-	SHV-70	-
2050	-	-	-	-	-	-
2051	-	CTX-M-15	-	-	SHV-100	-
2052	-	-	-	-	-	-
2053	-	-	-	-	SHV-39	-
2054	KPC-2	-	-	-	-	-
2055	-	CTX-M-15	-	-	SHV-100	TEM-33
2056	KPC-2	-	-	-	SHV-12	TEM-79
2057	-	-	-	-	SHV-12	-
2058	-	CTX-M-15	-	-	SHV-122	TEM-198
2060	-	-	-	-	SHV-12	-
2061	-	CTX-M-15	-	-	SHV-100	-
2062	-	CTX-M-15	-	-	SHV-100	TEM-198
2063	KPC-2	-	-	-	SHV-12	TEM-122
2064	-	CTX-M-15	-	-	-	TEM-198
2065	-	CTX-M-15	-	-	-	TEM-198
2066	-	CTX-M-15	-	-	-	TEM-33
2067	-	-	-	-	SHV-30	-
2069	-	-	-	-	SHV-12	-
2070	KPC-2	CTX-M-15	-	-	SHV-100	TEM-76
2071	KPC-2	CTX-M-15	-	-	SHV-100	TEM-192
2072	-	-	-	-	SHV-12	-
2073	-	CTX-M-15	-	-	SHV-100	TEM-33
2075	-	CTX-M-15	-	-	-	-
2076	-	CTX-M-15	-	-	SHV-100	-
2077	-	CTX-M-15	-	-	SHV-148	-
2078	KPC-2	CTX-M-15	-	-	SHV-100	-
2079	-	CTX-M-15	-	-	SHV-100	TEM-33
2080	-	CTX-M-15	-	-	SHV-100	-
2081	-	CTX-M-15	-	-	SHV-12	-
2082	KPC-2	-	-	-	SHV-31	TEM-122
2083	-	CTX-M-15	-	-	SHV-100	TEM-143
2084	-	CTX-M-15	-	-	SHV-100	TEM-33
2085	KPC-2	-	-	-	-	TEM-191
2086	KPC-2	CTX-M-15	-	-	SHV-100	-
2087	-	CTX-M-15	-	-	SHV-148	-
2088	KPC-2	-	-	-	-	-
2090	KPC-2	-	-	-	-	TEM-148
2091	-	CTX-M-15	-	-	SHV-39	TEM-198
2092	-	-	-	-	SHV-12	-
2093	KPC-2	CTX-M-15	-	-	SHV-100	-
2094	-	CTX-M-15	-	-	SHV-12	-
2095	-	-	-	-	SHV-148	-
2096	-	-	-	-	OKP-B-8	-
2097	-	-	-	-	-	-
2098	KPC-2	CTX-M-15	-	-	SHV-100	-
2099	KPC-2	CTX-M-15	-	-	SHV-100	TEM-150
2100	-	CTX-M-15	-	-	-	-
2101	-	CTX-M-15	-	-	SHV-100	TEM-198
2103	KPC-2	-	-	-	-	TEM-156
2104	-	-	-	-	-	-
2105	-	CTX-M-3	-	-	OKP-A-3	-
2106	-	-	-	-	SHV-12	-
2108	-	CTX-M-15	-	-	SHV-100	TEM-192
2109	-	CTX-M-15	-	-	SHV-100	-
2111	-	CTX-M-15	-	-	-	TEM-176
2113	KPC-2	CTX-M-15	-	-	SHV-100	-
2114	KPC-2	-	-	-	-	-
2115	-	CTX-M-15	-	-	-	-
2116	KPC-2	-	-	-	SHV-12	-
2117	-	-	-	-	SHV-13	-
2118	-	CTX-M-15	-	-	SHV-100	TEM-198
2119	-	CTX-M-3	-	-	OKP-A-3	-
2121	-	CTX-M-15	-	-	SHV-148	-
2122	-	-	-	-	SHV-12	-
2123	KPC-2	-	-	-	-	TEM-198
2124	-	-	-	-	SHV-12	TEM-156
2125	KPC-2	-	-	-	SHV-12	TEM-150
2126	-	-	-	-	SHV-12	-
2127	KPC-2	CTX-M-15	-	-	SHV-100	TEM-198
2128	KPC-2	-	-	-	-	-
2129	KPC-2	-	-	-	-	-
2130	KPC-2	CTX-M-15	-	-	SHV-100	TEM-79
2149	-	-	-	-	SHV-12	-
2150	-	CTX-M-15	-	-	SHV-148	-
2151	KPC-2	CTX-M-15	-	-	SHV-100	TEM-122
2152	-	CTX-M-15	-	-	SHV-100	-
2153	-	CTX-M-15	-	-	SHV-100	TEM-150
2154	-	CTX-M-15	-	-	-	TEM-192
2155	KPC-2	CTX-M-15	-	-	SHV-100	TEM-79
2156	-	CTX-M-15	-	-	-	-
2157	-	CTX-M-15	-	-	SHV-5	-
2158	-	CTX-M-15	-	-	SHV-5	-
2159	-	-	-	-	SHV-12	-
2160	KPC-2	CTX-M-15	-	-	SHV-100	TEM-79
2161	-	CTX-M-15	-	OXA-23	SHV-148	TEM-70
2162	-	-	-	-	-	-
2163	KPC-2	CTX-M-15	-	-	SHV-100	TEM-198
2165	-	CTX-M-15	-	-	SHV-100	-
2166	KPC-2	CTX-M-15	-	-	SHV-100	TEM-192
2167	KPC-2	CTX-M-15	-	-	SHV-100	TEM-198
2168	KPC-2	CTX-M-15	-	-	SHV-100	TEM-79
2169	KPC-2	CTX-M-15	-	-	SHV-100	TEM-33
2171	KPC-2	-	-	-	SHV-12	TEM-150
2172	KPC-2	CTX-M-15	-	-	SHV-12	TEM-79
2173	-	-	-	-	SHV-5	-
2174	-	CTX-M-15	-	-	SHV-148	TEM-198

## Sheet: S1C
KPN	FIBK_Kpn3	FIIK	FII_1	R	ColRNAI_1	FIBpQil_pQil	Yersiniabactin	Colibactin
1	FIBK_1_Kpn3_JN233704_92	_FIIK_1_CP000648	-	_R_1_DQ449578	ColFST258_1_JN247853_8*	-	-	-
2	FIBK_1_Kpn3_JN233704_92*	_FIIK_1_CP000648*	-	-	ColFST258_1_JN247853_8*	-	ybt 17; ICEKp10	clb 3
4	-	_FIIK_1_CP000648*	FII_1_AY458016	-	-	FIBpQil_1_pQil_JN233705_318	-	-
5	FIBK_1_Kpn3_JN233704_92	_FIIK_1_CP000648	FII_1_pKP91_CP000966_17*	_R_1_DQ449578	ColFST258_1_JN247853_8*	-	-	-
6	FIBK_1_Kpn3_JN233704_92*	_FIIK_1_CP000648*	FII_1_pKP91_CP000966_17*	-	-	-	-	-
7	FIBK_1_Kpn3_JN233704_92*	-	-	-	-	-	-	-
9	FIBK_1_Kpn3_JN233704_92	_FIIK_1_CP000648*	FII_1_pKP91_CP000966_17*	_R_1_DQ449578*	ColRNAI_1_DQ298019	-	-	-
11	FIBK_1_Kpn3_JN233704_92	_FIIK_1_CP000648*	FII_1_pKP91_CP000966_17*	_R_1_DQ449578	ColRNAI_1_DQ298019	FIBpQil_1_pQil_JN233705_318	-	-
12	FIBK_1_Kpn3_JN233704_92	_FIIK_1_CP000648	FII_1_pKP91_CP000966_17*	_R_1_DQ449578*	ColRNAI_1_DQ298019	-	-	-
15	FIBK_1_Kpn3_JN233704_92	_FIIK_1_CP000648*	-	-	-	-	-	-
17	FIBK_1_Kpn3_JN233704_92	_FIIK_1_CP000648*	-	-	ColRNAI_1_DQ298019	FIBpQil_1_pQil_JN233705_318	-	-
18	FIBK_1_Kpn3_JN233704_92	_FIIK_1_CP000648*	-	_R_1_DQ449578	-	-	-	-
19	-	_FIIK_1_CP000648*	-	-	-	-	-	-
22	FIBK_1_Kpn3_JN233704_92*	-	-	_R_1_DQ449578	-	-	ybt 10; ICEKp4	-
23	FIBK_1_Kpn3_JN233704_92	_FIIK_1_CP000648*	-	-	ColRNAI_1_DQ298019	-	-	-
24	-	-	-	-	ColRNAI_1_DQ298019	-	-	-
25	FIBK_1_Kpn3_JN233704_92	_FIIK_1_CP000648*	FII_1_pKP91_CP000966_17*	-	ColRNAI_1_DQ298019	FIBpQil_1_pQil_JN233705_318	-	-
27	FIBK_1_Kpn3_JN233704_92	_FIIK_1_CP000648*	-	-	-	-	-	-
28	FIBK_1_Kpn3_JN233704_92	_FIIK_1_CP000648	FII_1_pKP91_CP000966_17*	-	ColRNAI_1_DQ298019	FIBpQil_1_pQil_JN233705_318	-	-
30	FIBK_1_Kpn3_JN233704_92*	_FIIK_1_CP000648*	-	-	-	-	-	-
41	FIBK_1_Kpn3_JN233704_92	_FIIK_1_CP000648*	-	-	-	-	-	-
42	-	_FIIK_1_CP000648*	-	_R_1_DQ449578	ColRNAI_1_DQ298019	FIBpQil_1_pQil_JN233705_318	-	-
43	-	-	-	_R_1_DQ449578*	-	-	-	-
44	FIBK_1_Kpn3_JN233704_92*	_FIIK_1_CP000648*	-	-	-	-	-	-
50	FIBK_1_Kpn3_JN233704_92	_FIIK_1_CP000648*	-	-	-	-	-	-
51	FIBK_1_Kpn3_JN233704_92*	-	-	-	ColFST258_1_JN247853_8*	-	-	-
53	FIBK_1_Kpn3_JN233704_92*	_FIIK_1_CP000648*	-	-	ColFST258_1_JN247853_8*	-	ybt 17; ICEKp10	clb 3
57	FIBK_1_Kpn3_JN233704_92	_FIIK_1_CP000648*	-	-	ColRNAI_1_DQ298019	FIBpQil_1_pQil_JN233705_318	-	-
63	FIBK_1_Kpn3_JN233704_92	FIIK_2_CP000966_pKp91_67*	FII_1_pKP91_CP000966_17*	_R_1_DQ449578*	ColRNAI_1_DQ298019	-	-	-
65	FIBK_1_Kpn3_JN233704_92*	-	-	-	-	-	-	-
77	FIBK_1_Kpn3_JN233704_92	_FIIK_1_CP000648*	FII_1_pKP91_CP000966_17*	-	ColRNAI_1_DQ298019	FIBpQil_1_pQil_JN233705_318	-	-
81	FIBK_1_Kpn3_JN233704_92*	-	-	-	-	-	-	-
82	FIBK_1_Kpn3_JN233704_92	_FIIK_1_CP000648*	FII_1_pKP91_CP000966_17*	-	ColRNAI_1_DQ298019	FIBpQil_1_pQil_JN233705_318	-	-
86	FIBK_1_Kpn3_JN233704_92	_FIIK_1_CP000648*	-	-	-	-	-	-
87	FIBK_1_Kpn3_JN233704_92*	_FIIK_1_CP000648*	FII_4_M26937_pSu316_19*	-	-	-	-	-
93	FIBK_1_Kpn3_JN233704_92	_FIIK_1_CP000648	FII_1_pKP91_CP000966_17*	-	ColRNAI_1_DQ298019	-	-	-
94	FIBK_1_Kpn3_JN233704_92*	_FIIK_1_CP000648*	-	-	-	-	-	-
95	FIBK_1_Kpn3_JN233704_92	_FIIK_1_CP000648*	FII_1_pKP91_CP000966_17*	-	ColRNAI_1_DQ298019	FIBpQil_1_pQil_JN233705_318	-	-
97	-	-	-	_R_1_DQ449578*	-	-	ybt 14; ICEKp5	-
98	FIBK_1_Kpn3_JN233704_92	_FIIK_1_CP000648*	-	_R_1_DQ449578	-	-	-	-
99	-	-	-	_R_1_DQ449578	-	-	-	-
100	FIBK_1_Kpn3_JN233704_92	_FIIK_1_CP000648*	FII_1_pKP91_CP000966_17*	_R_1_DQ449578*	ColRNAI_1_DQ298019	-	-	-
102	FIBK_1_Kpn3_JN233704_92*	_FIIK_1_CP000648*	-	_R_1_DQ449578	-	-	ybt 10; ICEKp4	-
103	FIBK_1_Kpn3_JN233704_92	_FIIK_1_CP000648*	FII_1_pKP91_CP000966_17*	-	ColRNAI_1_DQ298019	FIBpQil_1_pQil_JN233705_318	-	-
104	FIBK_1_Kpn3_JN233704_92	_FIIK_1_CP000648*	FII_1_pKP91_CP000966_17*	_R_1_DQ449578	-	-	-	-
105	FIBK_1_Kpn3_JN233704_92	_FIIK_1_CP000648	FII_1_pKP91_CP000966_17*	_R_1_DQ449578	ColRNAI_1_DQ298019*	FIBpQil_1_pQil_JN233705_318*	-	-
106	FIBK_1_Kpn3_JN233704_92	_FIIK_1_CP000648	FII_1_pKP91_CP000966_17*	_R_1_DQ449578	ColFST258_1_JN247853_8*	FIBpQil_1_pQil_JN233705_318*	-	-
107	FIBK_1_Kpn3_JN233704_92*	_FIIK_1_CP000648*	FII_1_pKP91_CP000966_17*	-	-	-	-	-
108	FIBK_1_Kpn3_JN233704_92	_FIIK_1_CP000648	FII_1_pKP91_CP000966_17*	_R_1_DQ449578	ColRNAI_1_DQ298019	-	ybt 17; ICEKp10	clb 3
109	FIBK_1_Kpn3_JN233704_92	_FIIK_1_CP000648*	FII_1_pKP91_CP000966_17*	-	ColRNAI_1_DQ298019	FIBpQil_1_pQil_JN233705_318	-	-
110	FIBK_1_Kpn3_JN233704_92	_FIIK_1_CP000648	FII29_1_pUTI89_CP003035_15*	-	ColRNAI_1_DQ298019	FIBpQil_1_pQil_JN233705_318	-	-
111	FIBK_1_Kpn3_JN233704_92*	-	-	-	-	-	-	-
112	FIBK_1_Kpn3_JN233704_92*	_FIIK_1_CP000648*	FII_1_pKP91_CP000966_17*	-	-	-	-	-
113	FIBK_1_Kpn3_JN233704_92	_FIIK_1_CP000648*	FII_1_pKP91_CP000966_17*	_R_1_DQ449578*	ColRNAI_1_DQ298019	-	-	-
114	FIBK_1_Kpn3_JN233704_92	_FIIK_1_CP000648	FII_1_pKP91_CP000966_17*	-	ColRNAI_1_DQ298019*	-	-	-
115	FIBK_1_Kpn3_JN233704_92	_FIIK_1_CP000648	FII_1_pKP91_CP000966_17*	-	ColRNAI_1_DQ298019	FIBpQil_1_pQil_JN233705_318	-	-
116	FIBK_1_Kpn3_JN233704_92	_FIIK_1_CP000648	FII_1_pKP91_CP000966_17*	-	ColRNAI_1_DQ298019	FIBpQil_1_pQil_JN233705_318	-	-
117	FIBK_1_Kpn3_JN233704_92	_FIIK_1_CP000648*	FII_1_pKP91_CP000966_17*	-	ColRNAI_1_DQ298019	FIBpQil_1_pQil_JN233705_318	-	-
118	FIBK_1_Kpn3_JN233704_92	_FIIK_1_CP000648*	FII_1_pKP91_CP000966_17*	-	ColRNAI_1_DQ298019	FIBpQil_1_pQil_JN233705_318	-	-
119	FIBK_1_Kpn3_JN233704_92	_FIIK_1_CP000648	FII_1_pKP91_CP000966_17*	-	ColRNAI_1_DQ298019	-	-	-
120	FIBK_1_Kpn3_JN233704_92	_FIIK_1_CP000648*	-	-	-	-	-	-
121	FIBK_1_Kpn3_JN233704_92	_FIIK_1_CP000648*	-	_R_1_DQ449578	-	-	-	-
122	-	-	-	-	-	-	-	-
123	FIBK_1_Kpn3_JN233704_92	_FIIK_1_CP000648*	FII_1_pKP91_CP000966_17*	_R_1_DQ449578	ColRNAI_1_DQ298019	FIBpQil_1_pQil_JN233705_318	-	-
124	FIBK_1_Kpn3_JN233704_92*	_FIIK_1_CP000648*	FII_1_pKP91_CP000966_17*	-	-	-	-	-
125	FIBK_1_Kpn3_JN233704_92	_FIIK_1_CP000648	FII_1_pKP91_CP000966_17*	-	-	-	-	-
126	FIBK_1_Kpn3_JN233704_92	_FIIK_1_CP000648*	FII_1_pKP91_CP000966_17*	-	ColRNAI_1_DQ298019	-	-	-
127	FIBK_1_Kpn3_JN233704_92*	_FIIK_1_CP000648*	FII_1_pKP91_CP000966_17*	-	ColFST258_1_JN247853_8*	-	-	-
128	FIBK_1_Kpn3_JN233704_92*	_FIIK_1_CP000648*	FII_1_pKP91_CP000966_17*	-	-	-	-	-
129	FIBK_1_Kpn3_JN233704_92	_FIIK_1_CP000648*	-	_R_1_DQ449578	-	-	-	-
130	FIBK_1_Kpn3_JN233704_92	_FIIK_1_CP000648*	-	_R_1_DQ449578	-	-	-	-
131	-	-	-	_R_1_DQ449578	ColFST258_1_JN247853_8*	-	-	-
132	FIBK_1_Kpn3_JN233704_92	_FIIK_1_CP000648*	FII_1_pKP91_CP000966_17*	_R_1_DQ449578	-	FIBpQil_1_pQil_JN233705_318	-	-
133	FIBK_1_Kpn3_JN233704_92*	_FIIK_1_CP000648*	FII_1_pKP91_CP000966_17*	-	-	-	-	-
134	FIBK_1_Kpn3_JN233704_92*	_FIIK_1_CP000648*	-	-	-	-	-	-
135	FIBK_1_Kpn3_JN233704_92*	-	-	-	-	-	-	-
136	FIBK_1_Kpn3_JN233704_92	_FIIK_1_CP000648	FII_1_pKP91_CP000966_17*	-	ColRNAI_1_DQ298019	FIBpQil_1_pQil_JN233705_318	-	-
137	-	-	-	_R_1_DQ449578	ColRNAI_1_DQ298019	-	-	-
138	FIBK_1_Kpn3_JN233704_92	_FIIK_1_CP000648	FII_1_pKP91_CP000966_17*	-	-	FIBpQil_1_pQil_JN233705_318*	ybt 16; ICEKp12	-
139	FIBK_1_Kpn3_JN233704_92	_FIIK_1_CP000648*	-	_R_1_DQ449578	-	-	-	-
140	-	-	-	_R_1_DQ449578	ColFST258_1_JN247853_8*	-	-	-
141	FIBK_1_Kpn3_JN233704_92	_FIIK_1_CP000648*	FII_1_pKP91_CP000966_17*	-	ColRNAI_1_DQ298019	FIBpQil_1_pQil_JN233705_318	-	-
142	FIBK_1_Kpn3_JN233704_92	FIIK_2_CP000966_pKp91_67*	FIIpHN7A8_1_pHN7A8_JN232517_11*	-	-	-	-	-
143	FIBK_1_Kpn3_JN233704_92*	FIIK_2_CP000966_pKp91_67*	FII_1_pKP91_CP000966_17*	-	-	-	-	-
144	FIBK_1_Kpn3_JN233704_92*	_FIIK_1_CP000648*	-	-	ColFST258_1_JN247853_8*	-	ybt 17; ICEKp10	clb 3
145	FIBK_1_Kpn3_JN233704_92	_FIIK_1_CP000648*	FII_1_pSFO_AF401292_16*	-	ColRNAI_1_DQ298019	FIBpQil_1_pQil_JN233705_318	-	-
146	FIBK_1_Kpn3_JN233704_92	_FIIK_1_CP000648*	FII_1_pKP91_CP000966_17*	_R_1_DQ449578	-	-	-	-
147	FIBK_1_Kpn3_JN233704_92	_FIIK_1_CP000648	FII_1_pKP91_CP000966_17*	_R_1_DQ449578	ColFST258_1_JN247853_8*	FIBpQil_1_pQil_JN233705_318*	-	-
148	-	-	-	_R_1_DQ449578	-	-	-	-
151	FIBK_1_Kpn3_JN233704_92*	FIIK_2_CP000966_pKp91_67*	FII_1_pKP91_CP000966_17*	-	-	-	-	-
154	FIBK_1_Kpn3_JN233704_92*	-	-	-	-	-	-	-
155	FIBK_1_Kpn3_JN233704_92*	_FIIK_1_CP000648*	FII_1_pKP91_CP000966_17*	-	-	-	-	-
157	-	_FIIK_1_CP000648*	FII_1_AY458016	-	-	FIBpQil_1_pQil_JN233705_318	-	-
159	FIBK_1_Kpn3_JN233704_92	_FIIK_1_CP000648*	FII_1_pKP91_CP000966_17*	-	ColRNAI_1_DQ298019	FIBpQil_1_pQil_JN233705_318	-	-
160	-	-	-	_R_1_DQ449578	ColRNAI_1_DQ298019*	-	-	-
161	FIBK_1_Kpn3_JN233704_92	_FIIK_1_CP000648*	-	-	-	-	-	-
162	FIBK_1_Kpn3_JN233704_92	_FIIK_1_CP000648	FII_1_pKP91_CP000966_17*	-	ColRNAI_1_DQ298019	-	-	-
163	FIBK_1_Kpn3_JN233704_92	_FIIK_1_CP000648*	FII_1_pKP91_CP000966_17*	-	ColRNAI_1_DQ298019	FIBpQil_1_pQil_JN233705_318	-	-
164	FIBK_1_Kpn3_JN233704_92	-	-	-	-	-	-	-
166	FIBK_1_Kpn3_JN233704_92	-	-	-	-	-	ybt 10; ICEKp4	-
167	FIBK_1_Kpn3_JN233704_92	_FIIK_1_CP000648	-	_R_1_DQ449578	ColRNAI_1_DQ298019	-	ybt 17; ICEKp10	clb 3
169	FIBK_1_Kpn3_JN233704_92	_FIIK_1_CP000648*	FII_1_pKP91_CP000966_17*	-	ColRNAI_1_DQ298019	FIBpQil_1_pQil_JN233705_318	-	-
172	-	-	-	-	ColRNAI_1_DQ298019	-	-	-
173	FIBK_1_Kpn3_JN233704_92*	_FIIK_1_CP000648*	-	_R_1_DQ449578	-	-	-	-
176	FIBK_1_Kpn3_JN233704_92	-	-	-	-	-	ybt 10; ICEKp4	-
177	FIBK_1_Kpn3_JN233704_92*	FIIK_2_CP000966_pKp91_67*	FII_1_pKP91_CP000966_17*	-	-	-	-	-
178	FIBK_1_Kpn3_JN233704_92	_FIIK_1_CP000648*	FII_1_pKP91_CP000966_17*	-	ColRNAI_1_DQ298019	FIBpQil_1_pQil_JN233705_318	-	-
179	FIBK_1_Kpn3_JN233704_92*	_FIIK_1_CP000648*	FIIpHN7A8_1_pHN7A8_JN232517_11*	-	ColRNAI_1_DQ298019	-	ybt 15; ICEKp11	-
180	FIBK_1_Kpn3_JN233704_92	_FIIK_1_CP000648*	FII_1_pKP91_CP000966_17*	-	ColRNAI_1_DQ298019	-	-	-
181	-	-	-	_R_1_DQ449578	-	-	-	-
182	-	-	-	_R_1_DQ449578	-	-	-	-
183	-	-	-	_R_1_DQ449578	-	-	-	-
184	-	-	-	_R_1_DQ449578	-	-	-	-
185	FIBK_1_Kpn3_JN233704_92	_FIIK_1_CP000648*	-	_R_1_DQ449578	-	-	-	-
186	FIBK_1_Kpn3_JN233704_92*	_FIIK_1_CP000648*	FII_1_pKP91_CP000966_17*	_R_1_DQ449578	ColRNAI_1_DQ298019*	-	-	-
187	FIBK_1_Kpn3_JN233704_92	_FIIK_1_CP000648	FII_1_pKP91_CP000966_17*	-	ColRNAI_1_DQ298019	-	ybt 17; ICEKp10	clb 3
188	FIBK_1_Kpn3_JN233704_92	_FIIK_1_CP000648*	FII_1_pKP91_CP000966_17*	_R_1_DQ449578	-	-	-	-
189	FIBK_1_Kpn3_JN233704_92	_FIIK_1_CP000648	FII_1_pKP91_CP000966_17*	-	ColRNAI_1_DQ298019	-	ybt 17; ICEKp10	clb 3
190	-	-	-	_R_1_DQ449578	-	-	-	-
191	FIBK_1_Kpn3_JN233704_92	_FIIK_1_CP000648*	FII_1_pKP91_CP000966_17*	-	ColRNAI_1_DQ298019	FIBpQil_1_pQil_JN233705_318	-	-
192	FIBK_1_Kpn3_JN233704_92	_FIIK_1_CP000648*	FII_1_pKP91_CP000966_17*	_R_1_DQ449578	-	-	-	-
194	FIBK_1_Kpn3_JN233704_92	_FIIK_1_CP000648*	-	-	ColRNAI_1_DQ298019	FIBpQil_1_pQil_JN233705_318	-	-
195	-	_FIIK_1_CP000648*	FII_1_pKP91_CP000966_17*	-	ColRNAI_1_DQ298019	FIBpQil_1_pQil_JN233705_318	-	-
196	FIBK_1_Kpn3_JN233704_92	_FIIK_1_CP000648*	FII_1_pKP91_CP000966_17*	-	ColRNAI_1_DQ298019	FIBpQil_1_pQil_JN233705_318	-	-
197	FIBK_1_Kpn3_JN233704_92	_FIIK_1_CP000648*	-	-	-	-	-	-
198	FIBK_1_Kpn3_JN233704_92*	_FIIK_1_CP000648*	FII_1_pKP91_CP000966_17*	-	-	-	-	-
199	FIBK_1_Kpn3_JN233704_92*	-	-	-	-	-	ybt 9; ICEKp3	-
200	FIBK_1_Kpn3_JN233704_92	_FIIK_1_CP000648	FII_1_pKP91_CP000966_17*	-	ColRNAI_1_DQ298019	FIBpQil_1_pQil_JN233705_318	-	-
201	FIBK_1_Kpn3_JN233704_92	_FIIK_1_CP000648*	FII_1_pKP91_CP000966_17*	-	ColRNAI_1_DQ298019	FIBpQil_1_pQil_JN233705_318	-	-
202	FIBK_1_Kpn3_JN233704_92*	_FIIK_1_CP000648*	-	-	-	-	-	-
204	FIBK_1_Kpn3_JN233704_92*	_FIIK_1_CP000648*	-	-	ColRNAI_1_DQ298019*	-	ybt 17; ICEKp10	clb 3
205	FIBK_1_Kpn3_JN233704_92*	-	-	-	-	-	-	-
206	FIBK_1_Kpn3_JN233704_92*	_FIIK_1_CP000648*	FII_3_AF401292_pSFo157_18*	-	ColRNAI_1_DQ298019	-	-	-
207	FIBK_1_Kpn3_JN233704_92*	FIIK_2_CP000966_pKp91_67*	FII_1_pKP91_CP000966_17*	-	-	-	-	-
208	FIBK_1_Kpn3_JN233704_92	_FIIK_1_CP000648*	-	-	ColFST258_1_JN247853_8*	-	-	-
209	FIBK_1_Kpn3_JN233704_92	_FIIK_1_CP000648*	FII_3_AF401292_pSFo157_18*	-	ColRNAI_1_DQ298019	FIBpQil_1_pQil_JN233705_318	-	-
210	FIBK_1_Kpn3_JN233704_92*	-	-	-	-	-	-	-
211	FIBK_1_Kpn3_JN233704_92*	-	FII_1_AY458016	_R_1_DQ449578	-	-	ybt 10; ICEKp4	-
212	FIBK_1_Kpn3_JN233704_92	_FIIK_1_CP000648*	FII_1_pKP91_CP000966_17*	-	ColRNAI_1_DQ298019	FIBpQil_1_pQil_JN233705_318	-	-
213	FIBK_1_Kpn3_JN233704_92	_FIIK_1_CP000648	FII_1_pKP91_CP000966_17*	-	ColRNAI_1_DQ298019	FIBpQil_1_pQil_JN233705_318	-	-
214	FIBK_1_Kpn3_JN233704_92	_FIIK_1_CP000648	FII_1_pKP91_CP000966_17*	-	ColRNAI_1_DQ298019	FIBpQil_1_pQil_JN233705_318	-	-
216	-	-	-	_R_1_DQ449578	-	-	-	-
217	FIBK_1_Kpn3_JN233704_92	_FIIK_1_CP000648*	FII_1_pKP91_CP000966_17*	_R_1_DQ449578	-	FIBpQil_1_pQil_JN233705_318	-	-
218	FIBK_1_Kpn3_JN233704_92	_FIIK_1_CP000648*	FII_1_AY458016	_R_1_DQ449578	-	-	-	-
219	FIBK_1_Kpn3_JN233704_92*	FIIK_2_CP000966_pKp91_67*	FII_1_pKP91_CP000966_17*	-	-	-	-	-
220	FIBK_1_Kpn3_JN233704_92*	_FIIK_1_CP000648*	FII_1_pKP91_CP000966_17*	-	-	-	-	-
221	FIBK_1_Kpn3_JN233704_92*	_FIIK_1_CP000648*	FIIpRSB107_1_pRSB107_AJ851089_12*	-	-	-	-	-
222	FIBK_1_Kpn3_JN233704_92*	_FIIK_1_CP000648*	FII_1_pKP91_CP000966_17*	-	-	-	-	-
223	FIBK_1_Kpn3_JN233704_92	-	-	_R_1_DQ449578	-	-	-	-
224	FIBK_1_Kpn3_JN233704_92	_FIIK_1_CP000648*	-	_R_1_DQ449578	-	-	-	-
226	FIBK_1_Kpn3_JN233704_92*	_FIIK_1_CP000648*	FII_1_pKP91_CP000966_17*	-	-	FIBpQil_1_pQil_JN233705_318	ybt 2; ICEKp1	-
227	FIBK_1_Kpn3_JN233704_92	_FIIK_1_CP000648*	FII_1_pKP91_CP000966_17*	_R_1_DQ449578	-	FIBpQil_1_pQil_JN233705_318	-	-
228	-	-	-	_R_1_DQ449578	ColRNAI_1_DQ298019*	-	-	-
230	FIBK_1_Kpn3_JN233704_92	_FIIK_1_CP000648*	FII_1_pKP91_CP000966_17*	-	ColRNAI_1_DQ298019	FIBpQil_1_pQil_JN233705_318	ybt 14; ICEKp5	-
231	-	-	-	_R_1_DQ449578	-	-	-	-
232	FIBK_1_Kpn3_JN233704_92	_FIIK_1_CP000648	FIIpRSB107_1_pRSB107_AJ851089_12*	_R_1_DQ449578	ColRNAI_1_DQ298019	-	-	-
233	FIBK_1_Kpn3_JN233704_92	_FIIK_1_CP000648*	FII_1_pKP91_CP000966_17*	-	ColRNAI_1_DQ298019	FIBpQil_1_pQil_JN233705_318	-	-
234	-	-	-	_R_1_DQ449578	-	-	-	-
235	FIBK_1_Kpn3_JN233704_92*	-	-	-	-	-	-	-
236	FIBK_1_Kpn3_JN233704_92	_FIIK_1_CP000648*	FII_1_pKP91_CP000966_17*	-	ColRNAI_1_DQ298019	FIBpQil_1_pQil_JN233705_318	ybt 14; ICEKp5	-
237	-	-	-	_R_1_DQ449578	-	-	-	-
238	-	-	-	_R_1_DQ449578	-	-	-	-
239	FIBK_1_Kpn3_JN233704_92	_FIIK_1_CP000648*	-	-	-	-	-	-
240	FIBK_1_Kpn3_JN233704_92*	FIIK_2_CP000966_pKp91_67*	FII_1_pKP91_CP000966_17*	-	-	-	-	-
244	FIBK_1_Kpn3_JN233704_92*	_FIIK_1_CP000648*	FII_1_pKP91_CP000966_17*	-	-	-	-	-
245	FIBK_1_Kpn3_JN233704_92	_FIIK_1_CP000648*	FII_1_pKP91_CP000966_17*	-	ColRNAI_1_DQ298019	FIBpQil_1_pQil_JN233705_318	ybt 14; ICEKp5	-
246	FIBK_1_Kpn3_JN233704_92*	_FIIK_1_CP000648*	FII_1_pKP91_CP000966_17*	-	-	-	-	-
247	FIBK_1_Kpn3_JN233704_92*	_FIIK_1_CP000648*	FII_1_pKP91_CP000966_17*	-	-	-	-	-
248	FIBK_1_Kpn3_JN233704_92	_FIIK_1_CP000648*	FII_1_pKP91_CP000966_17*	-	ColRNAI_1_DQ298019	FIBpQil_1_pQil_JN233705_318	-	-
249	FIBK_1_Kpn3_JN233704_92	_FIIK_1_CP000648*	FII_1_pKP91_CP000966_17*	_R_1_DQ449578	-	FIBpQil_1_pQil_JN233705_318	-	-
250	FIBK_1_Kpn3_JN233704_92	_FIIK_1_CP000648	FII_1_pKP91_CP000966_17*	-	ColRNAI_1_DQ298019	FIBpQil_1_pQil_JN233705_318	-	-
251	FIBK_1_Kpn3_JN233704_92*	_FIIK_1_CP000648*	-	-	-	-	-	-
252	FIBK_1_Kpn3_JN233704_92*	-	-	_R_1_DQ449578	ColFST258_1_JN247853_8*	-	-	-
254	FIBK_1_Kpn3_JN233704_92*	-	-	_R_1_DQ449578	-	-	ybt 10; ICEKp4	-
255	FIBK_1_Kpn3_JN233704_92*	_FIIK_1_CP000648*	FII_8_AM886293_pIP1206_21*	-	-	-	ybt 14; ICEKp5?	-
256	FIBK_1_Kpn3_JN233704_92*	_FIIK_1_CP000648	FII_1_pKP91_CP000966_17*	-	-	-	-	-
257	FIBK_1_Kpn3_JN233704_92*	-	-	_R_1_DQ449578	-	-	ybt 10; ICEKp4	-
258	FIBK_1_Kpn3_JN233704_92	_FIIK_1_CP000648*	FII_1_pKP91_CP000966_17*	-	ColRNAI_1_DQ298019	FIBpQil_1_pQil_JN233705_318	-	-
259	FIBK_1_Kpn3_JN233704_92	_FIIK_1_CP000648	FII_1_pKP91_CP000966_17*	-	ColRNAI_1_DQ298019	-	ybt 17; ICEKp10	clb 3
260	FIBK_1_Kpn3_JN233704_92	_FIIK_1_CP000648	FII_1_pKP91_CP000966_17*	_R_1_DQ449578	ColFST258_1_JN247853_8*	FIBpQil_1_pQil_JN233705_318*	-	-
261	FIBK_1_Kpn3_JN233704_92	_FIIK_1_CP000648	-	-	ColRNAI_1_DQ298019	FIBpQil_1_pQil_JN233705_318	ybt 17; ICEKp10	clb 3
262	-	_FIIK_1_CP000648*	FII_1_pKP91_CP000966_17*	-	-	FIBpQil_1_pQil_JN233705_318	-	-
263	FIBK_1_Kpn3_JN233704_92	_FIIK_1_CP000648*	FII_1_pKP91_CP000966_17*	-	ColRNAI_1_DQ298019	-	-	-
264	FIBK_1_Kpn3_JN233704_92	_FIIK_1_CP000648*	FII_1_pKP91_CP000966_17*	-	ColRNAI_1_DQ298019	FIBpQil_1_pQil_JN233705_318	-	-
265	FIBK_1_Kpn3_JN233704_92*	_FIIK_1_CP000648*	-	-	-	-	-	-
267	FIBK_1_Kpn3_JN233704_92	_FIIK_1_CP000648*	FII_1_pKP91_CP000966_17*	_R_1_DQ449578	-	-	-	-
268	FIBK_1_Kpn3_JN233704_92	_FIIK_1_CP000648	FII_3_AF401292_pSFo157_18*	_R_1_DQ449578	ColFST258_1_JN247853_8*	-	-	-
269	FIBK_1_Kpn3_JN233704_92	_FIIK_1_CP000648*	-	-	-	-	ybt 15; ICEKp11	-
270	FIBK_1_Kpn3_JN233704_92	-	-	_R_1_DQ449578	-	-	-	-
271	-	_FIIK_1_CP000648*	-	_R_1_DQ449578	-	FIBpQil_1_pQil_JN233705_318	-	-
272	-	-	-	_R_1_DQ449578	-	-	-	-
273	FIBK_1_Kpn3_JN233704_92	_FIIK_1_CP000648*	FII_1_pKP91_CP000966_17*	_R_1_DQ449578	-	-	-	-
274	FIBK_1_Kpn3_JN233704_92*	FIIK_2_CP000966_pKp91_67*	FII_3_AF401292_pSFo157_18*	_R_1_DQ449578	ColFST258_1_JN247853_8*	-	ybt 17; ICEKp10	clb 3
275	FIBK_1_Kpn3_JN233704_92*	_FIIK_1_CP000648*	FII_1_pKP91_CP000966_17*	-	-	-	ybt 10; ICEKp4	-
276	FIBK_1_Kpn3_JN233704_92*	-	-	-	ColFST258_1_JN247853_8*	-	-	-
277	FIBK_1_Kpn3_JN233704_92	-	-	-	-	-	-	-
278	FIBK_1_Kpn3_JN233704_92	-	-	_R_1_DQ449578	-	-	-	-
279	-	-	-	_R_1_DQ449578	-	-	-	-
280	-	-	-	_R_1_DQ449578	-	-	-	-
281	-	-	-	_R_1_DQ449578	-	-	-	-
282	-	-	-	_R_1_DQ449578	-	-	-	-
283	FIBK_1_Kpn3_JN233704_92*	-	-	_R_1_DQ449578	-	-	ybt 10; ICEKp4	-
284	FIBK_1_Kpn3_JN233704_92	_FIIK_1_CP000648*	-	_R_1_DQ449578	-	-	-	-
285	FIBK_1_Kpn3_JN233704_92	_FIIK_1_CP000648*	FII_3_AF401292_pSFo157_18*	-	ColRNAI_1_DQ298019	FIBpQil_1_pQil_JN233705_318	ybt 17; ICEKp10	clb 3
286	FIBK_1_Kpn3_JN233704_92	_FIIK_1_CP000648*	-	-	ColRNAI_1_DQ298019	FIBpQil_1_pQil_JN233705_318	ybt 17; ICEKp10	clb 3
287	FIBK_1_Kpn3_JN233704_92*	-	-	-	-	-	-	-
288	FIBK_1_Kpn3_JN233704_92	_FIIK_1_CP000648*	-	_R_1_DQ449578	-	-	-	-
289	FIBK_1_Kpn3_JN233704_92*	_FIIK_1_CP000648*	-	-	-	-	-	-
290	FIBK_1_Kpn3_JN233704_92*	_FIIK_1_CP000648*	FII_1_pKP91_CP000966_17*	-	-	-	-	-
291	FIBK_1_Kpn3_JN233704_92	_FIIK_1_CP000648*	-	-	-	-	ybt 15; ICEKp11	-
292	FIBK_1_Kpn3_JN233704_92	_FIIK_1_CP000648*	-	-	-	-	ybt 15; ICEKp11	-
293	FIBK_1_Kpn3_JN233704_92	-	-	_R_1_DQ449578	ColRNAI_1_DQ298019	-	-	-
294	-	-	-	_R_1_DQ449578	ColRNAI_1_DQ298019	-	-	-
295	FIBK_1_Kpn3_JN233704_92*	_FIIK_1_CP000648*	-	-	ColFST258_1_JN247853_8*	-	ybt 17; ICEKp10	clb 3
296	-	_FIIK_1_CP000648*	FII_1_pKP91_CP000966_17*	_R_1_DQ449578	ColRNAI_1_DQ298019	FIBpQil_1_pQil_JN233705_318	-	-
297	FIBK_1_Kpn3_JN233704_92	_FIIK_1_CP000648	FII_1_pKP91_CP000966_17*	-	ColRNAI_1_DQ298019	FIBpQil_1_pQil_JN233705_318	-	-
299	FIBK_1_Kpn3_JN233704_92*	-	-	-	-	-	-	-
300	-	-	-	_R_1_DQ449578	-	-	-	-
301	FIBK_1_Kpn3_JN233704_92	_FIIK_1_CP000648	FII_1_pKP91_CP000966_17*	-	ColRNAI_1_DQ298019	-	-	-
302	FIBK_1_Kpn3_JN233704_92*	FIIK_2_CP000966_pKp91_67*	FII_1_pKP91_CP000966_17*	-	-	-	-	-
303	-	-	-	_R_1_DQ449578	-	-	-	-
304	-	-	-	_R_1_DQ449578	-	-	-	-
305	FIBK_1_Kpn3_JN233704_92	_FIIK_1_CP000648*	FII_1_pKP91_CP000966_17*	-	ColRNAI_1_DQ298019	FIBpQil_1_pQil_JN233705_318	-	-
306	-	-	-	_R_1_DQ449578	-	-	-	-
307	-	-	-	_R_1_DQ449578	-	-	-	-
308	FIBK_1_Kpn3_JN233704_92*	FIIK_2_CP000966_pKp91_67*	FII_1_pKP91_CP000966_17*	-	-	-	-	-
309	-	-	-	_R_1_DQ449578	-	-	-	-
310	FIBK_1_Kpn3_JN233704_92*	-	-	-	-	-	-	-
311	-	-	-	_R_1_DQ449578	-	-	-	-
312	FIBK_1_Kpn3_JN233704_92*	_FIIK_1_CP000648*	FII_1_pKP91_CP000966_17*	-	-	-	-	-
313	FIBK_1_Kpn3_JN233704_92*	-	-	-	-	-	-	-
314	-	-	-	_R_1_DQ449578	-	-	-	-
315	FIBK_1_Kpn3_JN233704_92	_FIIK_1_CP000648	FII_1_pKP91_CP000966_17*	_R_1_DQ449578	ColFST258_1_JN247853_8*	-	-	-
316	FIBK_1_Kpn3_JN233704_92	_FIIK_1_CP000648	FII_1_pKP91_CP000966_17*	-	ColRNAI_1_DQ298019	FIBpQil_1_pQil_JN233705_318	-	-
317	FIBK_1_Kpn3_JN233704_92*	-	-	-	-	-	-	-
318	FIBK_1_Kpn3_JN233704_92	_FIIK_1_CP000648*	FII_1_pKP91_CP000966_17*	-	ColRNAI_1_DQ298019	FIBpQil_1_pQil_JN233705_318	-	-
319	FIBK_1_Kpn3_JN233704_92	_FIIK_1_CP000648*	FII_1_pKP91_CP000966_17*	-	ColRNAI_1_DQ298019	FIBpQil_1_pQil_JN233705_318	-	-
320	-	_FIIK_1_CP000648*	FII_1_AY458016	-	-	FIBpQil_1_pQil_JN233705_318	-	-
321	FIBK_1_Kpn3_JN233704_92	_FIIK_1_CP000648*	-	-	-	-	-	-
322	-	-	-	_R_1_DQ449578	-	-	-	-
323	FIBK_1_Kpn3_JN233704_92*	_FIIK_1_CP000648*	FII_1_pKP91_CP000966_17*	_R_1_DQ449578*	ColRNAI_1_DQ298019*	-	-	-
324	FIBK_1_Kpn3_JN233704_92	_FIIK_1_CP000648	FII_1_pKP91_CP000966_17*	-	ColRNAI_1_DQ298019	FIBpQil_1_pQil_JN233705_318	-	-
325	FIBK_1_Kpn3_JN233704_92*	_FIIK_1_CP000648*	FII_1_pKP91_CP000966_17*	-	-	-	-	-
327	FIBK_1_Kpn3_JN233704_92	_FIIK_1_CP000648*	FII_1_pKP91_CP000966_17*	-	ColRNAI_1_DQ298019	FIBpQil_1_pQil_JN233705_318	-	-
328	FIBK_1_Kpn3_JN233704_92*	_FIIK_1_CP000648*	-	-	ColFST258_1_JN247853_8*	-	-	-
329	FIBK_1_Kpn3_JN233704_92	_FIIK_1_CP000648*	FII_1_pKP91_CP000966_17*	_R_1_DQ449578	-	-	-	-
330	-	-	-	_R_1_DQ449578	-	-	-	-
331	FIBK_1_Kpn3_JN233704_92*	-	-	-	-	-	-	-
332	FIBK_1_Kpn3_JN233704_92	_FIIK_1_CP000648	FII_1_pKP91_CP000966_17*	_R_1_DQ449578	-	-	ybt 10; ICEKp4	-
333	FIBK_1_Kpn3_JN233704_92	_FIIK_1_CP000648*	FII_1_pKP91_CP000966_17*	_R_1_DQ449578	-	-	-	-
335	FIBK_1_Kpn3_JN233704_92	_FIIK_1_CP000648	FII_1_pKP91_CP000966_17*	-	ColRNAI_1_DQ298019	FIBpQil_1_pQil_JN233705_318	-	-
336	-	-	-	_R_1_DQ449578	ColRNAI_1_DQ298019	-	-	-
337	-	-	-	_R_1_DQ449578	-	-	-	-
338	FIBK_1_Kpn3_JN233704_92	_FIIK_1_CP000648*	-	_R_1_DQ449578	-	-	-	-
339	FIBK_1_Kpn3_JN233704_92*	FIIK_2_CP000966_pKp91_67	FII_1_pKP91_CP000966_17	_R_1_DQ449578*	ColRNAI_1_DQ298019*	-	-	-
340	FIBK_1_Kpn3_JN233704_92*	FIIK_2_CP000966_pKp91_67	FII_1_pKP91_CP000966_17	_R_1_DQ449578*	ColRNAI_1_DQ298019*	-	-	-
342	FIBK_1_Kpn3_JN233704_92	_FIIK_1_CP000648*	FII_1_pKP91_CP000966_17*	_R_1_DQ449578	-	-	-	-
343	FIBK_1_Kpn3_JN233704_92*	-	-	-	-	-	-	-
345	-	-	-	_R_1_DQ449578	-	-	-	-
346	FIBK_1_Kpn3_JN233704_92*	_FIIK_1_CP000648*	FII_1_pKP91_CP000966_17*	-	-	-	-	-
347	FIBK_1_Kpn3_JN233704_92	_FIIK_1_CP000648*	-	-	-	-	-	-
348	FIBK_1_Kpn3_JN233704_92	_FIIK_1_CP000648	-	-	ColRNAI_1_DQ298019	FIBpQil_1_pQil_JN233705_318	ybt 17; ICEKp10	clb 3
350	-	-	-	_R_1_DQ449578	-	-	-	-
353	-	-	-	_R_1_DQ449578	-	-	-	-
354	FIBK_1_Kpn3_JN233704_92	_FIIK_1_CP000648*	-	-	-	FIBpQil_1_pQil_JN233705_318	-	-
355	-	-	-	_R_1_DQ449578	-	-	-	-
356	FIBK_1_Kpn3_JN233704_92	_FIIK_1_CP000648*	FII_1_pKP91_CP000966_17*	-	ColRNAI_1_DQ298019	FIBpQil_1_pQil_JN233705_318	-	-
357	FIBK_1_Kpn3_JN233704_92*	-	-	-	-	-	-	-
358	-	-	-	_R_1_DQ449578	-	-	-	-
359	-	-	-	_R_1_DQ449578	ColRNAI_1_DQ298019	-	-	-
360	FIBK_1_Kpn3_JN233704_92	_FIIK_1_CP000648	FII_1_pKP91_CP000966_17*	-	ColRNAI_1_DQ298019	FIBpQil_1_pQil_JN233705_318	-	-
361	FIBK_1_Kpn3_JN233704_92	_FIIK_1_CP000648*	-	_R_1_DQ449578	-	FIBpQil_1_pQil_JN233705_318*	-	-
362	-	-	-	_R_1_DQ449578	-	-	-	-
363	-	-	-	-	-	-	-	-
364	FIBK_1_Kpn3_JN233704_92	_FIIK_1_CP000648*	-	_R_1_DQ449578	-	-	-	-
365	-	-	-	_R_1_DQ449578	-	-	ybt 10; ICEKp4	-
366	FIBK_1_Kpn3_JN233704_92	_FIIK_1_CP000648*	-	_R_1_DQ449578	-	-	-	-
367	FIBK_1_Kpn3_JN233704_92	_FIIK_1_CP000648*	FII_1_pKP91_CP000966_17*	-	ColRNAI_1_DQ298019	FIBpQil_1_pQil_JN233705_318	-	-
368	FIBK_1_Kpn3_JN233704_92	_FIIK_1_CP000648*	FII_1_pKP91_CP000966_17*	-	ColRNAI_1_DQ298019	FIBpQil_1_pQil_JN233705_318	ybt 17; ICEKp10	clb 3
369	FIBK_1_Kpn3_JN233704_92	_FIIK_1_CP000648*	-	-	ColRNAI_1_DQ298019	-	-	-
370	-	-	-	_R_1_DQ449578	-	-	-	-
371	FIBK_1_Kpn3_JN233704_92	_FIIK_1_CP000648*	-	_R_1_DQ449578	-	-	-	-
372	FIBK_1_Kpn3_JN233704_92*	_FIIK_1_CP000648*	-	-	-	-	-	-
373	-	-	-	_R_1_DQ449578	-	-	-	-
374	FIBK_1_Kpn3_JN233704_92	_FIIK_1_CP000648*	FII_1_pKP91_CP000966_17*	-	ColRNAI_1_DQ298019	FIBpQil_1_pQil_JN233705_318	-	-
375	FIBK_1_Kpn3_JN233704_92	_FIIK_1_CP000648*	-	-	ColRNAI_1_DQ298019	FIBpQil_1_pQil_JN233705_318	ybt 17; ICEKp10	clb 3
376	-	-	-	_R_1_DQ449578	-	-	-	-
377	FIBK_1_Kpn3_JN233704_92*	-	-	_R_1_DQ449578	-	-	ybt 10; ICEKp4	-
378	FIBK_1_Kpn3_JN233704_92*	_FIIK_1_CP000648*	FII_1_pKP91_CP000966_17*	-	-	-	-	-
379	-	-	-	_R_1_DQ449578	-	-	-	-
380	FIBK_1_Kpn3_JN233704_92*	-	-	-	-	-	-	-
381	FIBK_1_Kpn3_JN233704_92*	FIIK_2_CP000966_pKp91_67*	FII_1_pKP91_CP000966_17*	-	-	-	-	-
382	FIBK_1_Kpn3_JN233704_92	_FIIK_1_CP000648*	FII_1_pKP91_CP000966_17*	-	ColRNAI_1_DQ298019	FIBpQil_1_pQil_JN233705_318	-	-
383	-	-	-	_R_1_DQ449578	-	-	-	-
384	FIBK_1_Kpn3_JN233704_92	_FIIK_1_CP000648*	FII_1_pKP91_CP000966_17*	_R_1_DQ449578	-	-	-	-
385	FIBK_1_Kpn3_JN233704_92*	FIIK_2_CP000966_pKp91_67*	FII_1_pKP91_CP000966_17*	-	-	-	ybt 4; plasmid	-
386	FIBK_1_Kpn3_JN233704_92	_FIIK_1_CP000648*	FII_1_pKP91_CP000966_17*	_R_1_DQ449578	-	-	-	-
387	-	-	-	_R_1_DQ449578	ColRNAI_1_DQ298019	-	-	-
388	-	-	-	_R_1_DQ449578	-	-	-	-
389	FIBK_1_Kpn3_JN233704_92	-	-	-	-	-	-	-
390	FIBK_1_Kpn3_JN233704_92	_FIIK_1_CP000648*	FII_1_pKP91_CP000966_17*	_R_1_DQ449578	-	-	-	-
392	FIBK_1_Kpn3_JN233704_92	_FIIK_1_CP000648	FII_1_pKP91_CP000966_17*	-	ColRNAI_1_DQ298019	-	-	-
393	FIBK_1_Kpn3_JN233704_92	_FIIK_1_CP000648	FII_1_pKP91_CP000966_17*	-	ColRNAI_1_DQ298019	FIBpQil_1_pQil_JN233705_318	-	-
394	FIBK_1_Kpn3_JN233704_92	FIIK_2_CP000966_pKp91_67	-	-	ColRNAI_1_DQ298019	FIBpQil_1_pQil_JN233705_318*	-	-
395	FIBK_1_Kpn3_JN233704_92*	FIIK_2_CP000966_pKp91_67*	FII_1_pKP91_CP000966_17*	-	-	-	-	-
396	FIBK_1_Kpn3_JN233704_92	_FIIK_1_CP000648*	FII_1_pKP91_CP000966_17*	-	ColRNAI_1_DQ298019	FIBpQil_1_pQil_JN233705_318	-	-
397	FIBK_1_Kpn3_JN233704_92*	_FIIK_1_CP000648*	-	-	ColRNAI_1_DQ298019*	-	ybt 17; ICEKp10	clb 3
398	FIBK_1_Kpn3_JN233704_92*	FIIK_2_CP000966_pKp91_67*	FII_1_pKP91_CP000966_17*	-	-	-	-	-
399	-	-	-	-	-	-	-	-
400	FIBK_1_Kpn3_JN233704_92	-	-	-	-	-	-	-
401	FIBK_1_Kpn3_JN233704_92	_FIIK_1_CP000648	FII_1_pKP91_CP000966_17*	-	ColRNAI_1_DQ298019	-	-	-
402	-	-	-	_R_1_DQ449578	-	-	-	-
403	FIBK_1_Kpn3_JN233704_92	_FIIK_1_CP000648*	FII_1_pKP91_CP000966_17*	-	-	-	-	-
404	FIBK_1_Kpn3_JN233704_92	_FIIK_1_CP000648	FII_1_pKP91_CP000966_17*	-	ColRNAI_1_DQ298019	-	-	-
405	-	-	-	_R_1_DQ449578	-	-	-	-
406	-	-	-	_R_1_DQ449578	-	-	-	-
407	FIBK_1_Kpn3_JN233704_92	_FIIK_1_CP000648*	FII_1_pKP91_CP000966_17*	-	ColRNAI_1_DQ298019	FIBpQil_1_pQil_JN233705_318	-	-
408	-	-	-	-	-	-	-	-
409	-	-	-	_R_1_DQ449578	-	-	-	-
411	FIBK_1_Kpn3_JN233704_92	-	-	-	-	-	-	-
412	FIBK_1_Kpn3_JN233704_92	_FIIK_1_CP000648*	-	-	ColRNAI_1_DQ298019	-	-	-
413	FIBK_1_Kpn3_JN233704_92	_FIIK_1_CP000648*	FII_1_pKP91_CP000966_17*	_R_1_DQ449578	-	FIBpQil_1_pQil_JN233705_318	-	-
414	FIBK_1_Kpn3_JN233704_92*	_FIIK_1_CP000648*	FII_1_pKP91_CP000966_17*	-	-	-	-	-
415	-	-	FII_8_AM886293_pIP1206_21*	_R_1_DQ449578	-	-	-	-
416	FIBK_1_Kpn3_JN233704_92	_FIIK_1_CP000648	FII_1_pKP91_CP000966_17*	-	ColRNAI_1_DQ298019	FIBpQil_1_pQil_JN233705_318	-	-
417	FIBK_1_Kpn3_JN233704_92	_FIIK_1_CP000648	FII_1_pKP91_CP000966_17*	-	ColRNAI_1_DQ298019	FIBpQil_1_pQil_JN233705_318	-	-
418	FIBK_1_Kpn3_JN233704_92	_FIIK_1_CP000648*	FII_1_pKP91_CP000966_17*	_R_1_DQ449578	-	-	-	-
419	FIBK_1_Kpn3_JN233704_92	_FIIK_1_CP000648	FII_1_pKP91_CP000966_17*	-	ColRNAI_1_DQ298019	-	-	-
420	-	-	-	_R_1_DQ449578	-	-	-	-
421	FIBK_1_Kpn3_JN233704_92*	_FIIK_1_CP000648*	FII_1_pKP91_CP000966_17*	-	ColFST258_1_JN247853_8*	-	ybt 17; ICEKp10	clb 3
422	FIBK_1_Kpn3_JN233704_92*	FIIK_2_CP000966_pKp91_67*	FII_1_pKP91_CP000966_17*	-	-	-	-	-
423	-	-	-	_R_1_DQ449578	-	-	-	-
424	-	-	-	_R_1_DQ449578	-	-	-	-
425	FIBK_1_Kpn3_JN233704_92	_FIIK_1_CP000648	FIIpRSB107_1_pRSB107_AJ851089_12*	-	ColRNAI_1_DQ298019	FIBpQil_1_pQil_JN233705_318	ybt 17; ICEKp10	clb 3
426	FIBK_1_Kpn3_JN233704_92	_FIIK_1_CP000648*	FII_1_pKP91_CP000966_17*	-	ColRNAI_1_DQ298019	FIBpQil_1_pQil_JN233705_318	-	-
427	-	-	-	_R_1_DQ449578	-	-	-	-
428	FIBK_1_Kpn3_JN233704_92	_FIIK_1_CP000648	FII_1_pKP91_CP000966_17*	-	ColRNAI_1_DQ298019	FIBpQil_1_pQil_JN233705_318	-	-
429	-	-	-	_R_1_DQ449578	-	-	-	-
430	FIBK_1_Kpn3_JN233704_92*	-	-	_R_1_DQ449578	-	-	ybt 10; ICEKp4	-
431	FIBK_1_Kpn3_JN233704_92*	-	-	_R_1_DQ449578	-	-	ybt 14; ICEKp5	-
432	FIBK_1_Kpn3_JN233704_92*	_FIIK_1_CP000648*	FII_1_pKP91_CP000966_17*	-	ColRNAI_1_DQ298019*	-	ybt 17; ICEKp10	clb 3
434	-	-	-	_R_1_DQ449578	-	-	-	-
435	FIBK_1_Kpn3_JN233704_92	_FIIK_1_CP000648*	FII_1_pKP91_CP000966_17*	-	ColRNAI_1_DQ298019	FIBpQil_1_pQil_JN233705_318	-	-
436	FIBK_1_Kpn3_JN233704_92	_FIIK_1_CP000648*	FII_1_pKP91_CP000966_17*	-	-	FIBpQil_1_pQil_JN233705_318	-	-
437	FIBK_1_Kpn3_JN233704_92*	_FIIK_1_CP000648*	FII_1_pKP91_CP000966_17*	-	ColRNAI_1_DQ298019*	-	ybt 17; ICEKp10	clb 3
438	-	-	-	_R_1_DQ449578	-	-	-	-
439	FIBK_1_Kpn3_JN233704_92	_FIIK_1_CP000648*	FII_1_pKP91_CP000966_17*	-	ColRNAI_1_DQ298019	FIBpQil_1_pQil_JN233705_318	-	-
440	FIBK_1_Kpn3_JN233704_92	_FIIK_1_CP000648*	FII_1_pKP91_CP000966_17*	-	ColRNAI_1_DQ298019	FIBpQil_1_pQil_JN233705_318	-	-
441	-	_FIIK_1_CP000648*	FII_1_pKP91_CP000966_17*	-	ColRNAI_1_DQ298019	FIBpQil_1_pQil_JN233705_318	-	-
442	-	-	-	_R_1_DQ449578	-	-	-	-
443	-	-	-	-	-	-	ybt 15; ICEKp11	-
444	FIBK_1_Kpn3_JN233704_92*	-	-	-	-	-	-	-
445	FIBK_1_Kpn3_JN233704_92*	_FIIK_1_CP000648*	FII_1_pKP91_CP000966_17*	-	-	-	-	-
446	-	-	-	_R_1_DQ449578	-	-	-	-
447	-	-	-	_R_1_DQ449578	-	-	-	-
448	FIBK_1_Kpn3_JN233704_92*	_FIIK_1_CP000648*	-	-	-	-	-	-
449	FIBK_1_Kpn3_JN233704_92	_FIIK_1_CP000648	FII_1_pKP91_CP000966_17*	-	ColRNAI_1_DQ298019	FIBpQil_1_pQil_JN233705_318	-	-
450	FIBK_1_Kpn3_JN233704_92	_FIIK_1_CP000648*	-	_R_1_DQ449578	-	-	-	-
451	FIBK_1_Kpn3_JN233704_92	_FIIK_1_CP000648*	-	_R_1_DQ449578	-	-	-	-
453	FIBK_1_Kpn3_JN233704_92	-	-	-	ColRNAI_1_DQ298019	-	-	-
455	FIBK_1_Kpn3_JN233704_92	_FIIK_1_CP000648*	FII_1_pKP91_CP000966_17*	_R_1_DQ449578	-	-	-	-
457	FIBK_1_Kpn3_JN233704_92*	-	-	-	-	-	-	-
458	-	-	-	-	-	-	-	-
460	FIBK_1_Kpn3_JN233704_92*	-	-	-	-	-	-	-
461	-	-	-	_R_1_DQ449578	-	-	-	-
462	FIBK_1_Kpn3_JN233704_92	_FIIK_1_CP000648	FII_1_pKP91_CP000966_17*	-	ColRNAI_1_DQ298019*	FIBpQil_1_pQil_JN233705_318*	-	-
463	-	-	-	_R_1_DQ449578	-	-	-	-
464	FIBK_1_Kpn3_JN233704_92	_FIIK_1_CP000648	FII_1_pKP91_CP000966_17*	-	ColRNAI_1_DQ298019	FIBpQil_1_pQil_JN233705_318	-	-
465	-	-	-	_R_1_DQ449578	-	-	-	-
466	FIBK_1_Kpn3_JN233704_92	_FIIK_1_CP000648*	-	_R_1_DQ449578	-	-	-	-
467	-	-	-	_R_1_DQ449578	ColRNAI_1_DQ298019	-	ybt 17; ICEKp10	clb 3
468	FIBK_1_Kpn3_JN233704_92	_FIIK_1_CP000648*	FII_1_pKP91_CP000966_17*	-	ColRNAI_1_DQ298019	FIBpQil_1_pQil_JN233705_318	-	-
469	FIBK_1_Kpn3_JN233704_92	_FIIK_1_CP000648*	-	-	-	-	-	-
470	-	_FIIK_1_CP000648*	FII_1_pKP91_CP000966_17*	-	-	FIBpQil_1_pQil_JN233705_318	-	-
471	FIBK_1_Kpn3_JN233704_92	_FIIK_1_CP000648	FII_1_pKP91_CP000966_17*	-	ColRNAI_1_DQ298019	FIBpQil_1_pQil_JN233705_318	-	-
472	-	-	-	_R_1_DQ449578	ColRNAI_1_DQ298019	-	ybt 17; ICEKp10	clb 3
473	FIBK_1_Kpn3_JN233704_92	_FIIK_1_CP000648	FII_1_pKP91_CP000966_17*	-	-	-	-	-
475	FIBK_1_Kpn3_JN233704_92	_FIIK_1_CP000648	FIIpRSB107_1_pRSB107_AJ851089_12*	-	ColRNAI_1_DQ298019	FIBpQil_1_pQil_JN233705_318	ybt 17; ICEKp10	clb 3
477	FIBK_1_Kpn3_JN233704_92	_FIIK_1_CP000648	FII_1_pKP91_CP000966_17*	-	ColRNAI_1_DQ298019	FIBpQil_1_pQil_JN233705_318	-	-
479	-	_FIIK_1_CP000648*	-	_R_1_DQ449578	ColRNAI_1_DQ298019	FIBpQil_1_pQil_JN233705_318	-	-
480	-	-	-	_R_1_DQ449578	ColRNAI_1_DQ298019	-	-	-
481	FIBK_1_Kpn3_JN233704_92	_FIIK_1_CP000648*	-	_R_1_DQ449578	-	-	-	-
482	-	_FIIK_1_CP000648*	-	-	ColRNAI_1_DQ298019*	-	-	-
483	FIBK_1_Kpn3_JN233704_92*	_FIIK_1_CP000648*	-	-	-	-	-	-
484	FIBK_1_Kpn3_JN233704_92	_FIIK_1_CP000648*	FII_1_pKP91_CP000966_17*	_R_1_DQ449578	-	-	-	-
485	FIBK_1_Kpn3_JN233704_92	_FIIK_1_CP000648*	-	_R_1_DQ449578	-	-	-	-
486	FIBK_1_Kpn3_JN233704_92*	FIIK_2_CP000966_pKp91_67*	FII_3_AF401292_pSFo157_18*	_R_1_DQ449578	ColRNAI_1_DQ298019*	-	ybt 17; ICEKp10	clb 3
503	FIBK_1_Kpn3_JN233704_92*	_FIIK_1_CP000648*	-	-	-	-	-	-
504	-	-	-	_R_1_DQ449578	-	-	-	-
507	-	-	-	-	-	-	-	-
508	-	_FIIK_1_CP000648*	-	_R_1_DQ449578	-	FIBpQil_1_pQil_JN233705_318	-	-
509	FIBK_1_Kpn3_JN233704_92*	_FIIK_1_CP000648*	FII_1_pKP91_CP000966_17*	-	-	-	-	-
510	FIBK_1_Kpn3_JN233704_92*	_FIIK_1_CP000648*	-	-	-	-	-	-
511	FIBK_1_Kpn3_JN233704_92	_FIIK_1_CP000648*	FII_3_AF401292_pSFo157_18*	-	ColRNAI_1_DQ298019	FIBpQil_1_pQil_JN233705_318	ybt 17; ICEKp10	clb 3
512	-	-	-	-	-	-	-	-
513	-	-	-	_R_1_DQ449578	-	-	-	-
514	FIBK_1_Kpn3_JN233704_92*	-	-	-	-	-	-	-
515	-	_FIIK_1_CP000648*	-	_R_1_DQ449578	ColRNAI_1_DQ298019	FIBpQil_1_pQil_JN233705_318	-	-
516	FIBK_1_Kpn3_JN233704_92*	FIIK_2_CP000966_pKp91_67*	FII_1_pKP91_CP000966_17*	_R_1_DQ449578	-	-	-	-
517	FIBK_1_Kpn3_JN233704_92	_FIIK_1_CP000648	FII_1_pKP91_CP000966_17*	_R_1_DQ449578	ColFST258_1_JN247853_8*	-	-	-
520	FIBK_1_Kpn3_JN233704_92	_FIIK_1_CP000648	FII_1_pKP91_CP000966_17*	-	ColRNAI_1_DQ298019	FIBpQil_1_pQil_JN233705_318	-	-
521	-	-	-	_R_1_DQ449578	-	-	-	-
522	FIBK_1_Kpn3_JN233704_92*	-	-	-	-	-	-	-
523	-	-	-	_R_1_DQ449578	-	-	-	-
524	FIBK_1_Kpn3_JN233704_92	_FIIK_1_CP000648*	-	_R_1_DQ449578	-	-	-	-
525	FIBK_1_Kpn3_JN233704_92*	_FIIK_1_CP000648*	-	-	-	-	-	-
526	-	-	-	_R_1_DQ449578	ColRNAI_1_DQ298019	FIBpQil_1_pQil_JN233705_318	-	-
527	-	_FIIK_1_CP000648	FII_1_pKP91_CP000966_17*	_R_1_DQ449578	ColFST258_1_JN247853_8*	FIBpQil_1_pQil_JN233705_318*	-	-
528	FIBK_1_Kpn3_JN233704_92	_FIIK_1_CP000648*	FII_1_pKP91_CP000966_17*	_R_1_DQ449578	-	-	ybt 14; ICEKp5	-
529	FIBK_1_Kpn3_JN233704_92*	-	-	-	-	-	-	-
530	-	-	-	-	-	-	-	-
532	-	_FIIK_1_CP000648	FII_1_pKP91_CP000966_17*	_R_1_DQ449578	ColFST258_1_JN247853_8*	FIBpQil_1_pQil_JN233705_318*	-	-
533	-	-	-	_R_1_DQ449578	-	-	-	-
534	-	_FIIK_1_CP000648	FII_1_pKP91_CP000966_17*	_R_1_DQ449578	ColFST258_1_JN247853_8*	FIBpQil_1_pQil_JN233705_318*	-	-
535	FIBK_1_Kpn3_JN233704_92*	_FIIK_1_CP000648*	-	-	-	-	-	-
536	FIBK_1_Kpn3_JN233704_92	_FIIK_1_CP000648*	-	_R_1_DQ449578	-	-	-	-
537	FIBK_1_Kpn3_JN233704_92	_FIIK_1_CP000648*	-	_R_1_DQ449578	-	-	ybt 14; ICEKp5	-
538	-	_FIIK_1_CP000648*	FII_1_AY458016	-	-	FIBpQil_1_pQil_JN233705_318	-	-
539	FIBK_1_Kpn3_JN233704_92	_FIIK_1_CP000648*	-	_R_1_DQ449578	-	FIBpQil_1_pQil_JN233705_318	-	-
540	FIBK_1_Kpn3_JN233704_92	_FIIK_1_CP000648*	FII_1_pSFO_AF401292_16*	-	ColRNAI_1_DQ298019	FIBpQil_1_pQil_JN233705_318	ybt 17; ICEKp10	clb 3
542	FIBK_1_Kpn3_JN233704_92	_FIIK_1_CP000648*	FII_1_pKP91_CP000966_17*	_R_1_DQ449578	ColFST258_1_JN247853_8*	FIBpQil_1_pQil_JN233705_318*	-	-
544	FIBK_1_Kpn3_JN233704_92	_FIIK_1_CP000648*	-	_R_1_DQ449578	-	FIBpQil_1_pQil_JN233705_318	-	-
545	FIBK_1_Kpn3_JN233704_92	_FIIK_1_CP000648	FII_1_pKP91_CP000966_17*	-	ColRNAI_1_DQ298019	FIBpQil_1_pQil_JN233705_318	ybt 17; ICEKp10	clb 3
546	-	-	-	_R_1_DQ449578	-	-	-	-
547	FIBK_1_Kpn3_JN233704_92	_FIIK_1_CP000648*	FII_1_pKP91_CP000966_17*	-	ColRNAI_1_DQ298019	FIBpQil_1_pQil_JN233705_318	-	-
548	FIBK_1_Kpn3_JN233704_92*	_FIIK_1_CP000648*	FII_1_pKP91_CP000966_17*	-	-	-	-	-
550	FIBK_1_Kpn3_JN233704_92*	_FIIK_1_CP000648*	-	-	-	FIBpQil_1_pQil_JN233705_318	ybt 15; ICEKp11	-
552	FIBK_1_Kpn3_JN233704_92	_FIIK_1_CP000648	FII_1_pKP91_CP000966_17*	-	ColRNAI_1_DQ298019	-	-	-
553	FIBK_1_Kpn3_JN233704_92	_FIIK_1_CP000648*	-	_R_1_DQ449578	-	-	ybt 14; ICEKp5	-
554	-	-	-	-	-	-	-	-
555	FIBK_1_Kpn3_JN233704_92	-	FIIpRSB107_1_pRSB107_AJ851089_12*	_R_1_DQ449578	ColRNAI_1_DQ298019	-	ybt 17; ICEKp10	clb 3
556	FIBK_1_Kpn3_JN233704_92	_FIIK_1_CP000648*	-	_R_1_DQ449578	-	-	-	-
557	FIBK_1_Kpn3_JN233704_92	_FIIK_1_CP000648*	-	_R_1_DQ449578	-	FIBpQil_1_pQil_JN233705_318	-	-
558	FIBK_1_Kpn3_JN233704_92*	-	-	-	-	-	ybt 10; ICEKp4	-
559	-	-	-	_R_1_DQ449578	-	-	-	-
560	-	-	-	_R_1_DQ449578*	-	-	-	-
561	FIBK_1_Kpn3_JN233704_92	_FIIK_1_CP000648*	-	_R_1_DQ449578	-	-	-	-
563	FIBK_1_Kpn3_JN233704_92	_FIIK_1_CP000648*	FII_1_pKP91_CP000966_17*	-	ColRNAI_1_DQ298019	FIBpQil_1_pQil_JN233705_318	ybt 17; ICEKp10	clb 3
564	FIBK_1_Kpn3_JN233704_92	_FIIK_1_CP000648	FII_1_pKP91_CP000966_17*	-	ColRNAI_1_DQ298019	FIBpQil_1_pQil_JN233705_318	ybt 17; ICEKp10	clb 3
566	FIBK_1_Kpn3_JN233704_92	_FIIK_1_CP000648	-	_R_1_DQ449578	-	-	ybt 17; ICEKp10	clb 3
567	FIBK_1_Kpn3_JN233704_92	_FIIK_1_CP000648*	-	-	ColRNAI_1_DQ298019	FIBpQil_1_pQil_JN233705_318	-	-
568	FIBK_1_Kpn3_JN233704_92	_FIIK_1_CP000648*	FII_1_pKP91_CP000966_17*	-	ColRNAI_1_DQ298019	FIBpQil_1_pQil_JN233705_318	-	-
569	FIBK_1_Kpn3_JN233704_92	-	-	_R_1_DQ449578	-	-	-	-
571	FIBK_1_Kpn3_JN233704_92*	FIIK_2_CP000966_pKp91_67*	FII_1_pKP91_CP000966_17*	-	-	-	-	-
572	-	_FIIK_1_CP000648*	-	_R_1_DQ449578	ColRNAI_1_DQ298019	FIBpQil_1_pQil_JN233705_318	-	-
573	FIBK_1_Kpn3_JN233704_92	_FIIK_1_CP000648*	-	_R_1_DQ449578	-	FIBpQil_1_pQil_JN233705_318	-	-
574	-	-	-	_R_1_DQ449578	-	-	-	-
575	FIBK_1_Kpn3_JN233704_92*	_FIIK_1_CP000648*	-	-	-	-	-	-
576	FIBK_1_Kpn3_JN233704_92	_FIIK_1_CP000648*	FII_1_pKP91_CP000966_17*	-	ColRNAI_1_DQ298019	FIBpQil_1_pQil_JN233705_318	-	-
577	FIBK_1_Kpn3_JN233704_92	_FIIK_1_CP000648	FII_1_pKP91_CP000966_17*	-	ColRNAI_1_DQ298019	FIBpQil_1_pQil_JN233705_318	-	-
578	-	_FIIK_1_CP000648*	-	_R_1_DQ449578	-	-	-	-
579	-	_FIIK_1_CP000648*	-	_R_1_DQ449578	-	FIBpQil_1_pQil_JN233705_318	-	-
580	FIBK_1_Kpn3_JN233704_92	_FIIK_1_CP000648	-	-	ColRNAI_1_DQ298019	FIBpQil_1_pQil_JN233705_318*	-	-
581	FIBK_1_Kpn3_JN233704_92	_FIIK_1_CP000648*	FII_1_pKP91_CP000966_17*	-	ColRNAI_1_DQ298019	FIBpQil_1_pQil_JN233705_318	-	-
582	FIBK_1_Kpn3_JN233704_92	_FIIK_1_CP000648*	FII_1_pKP91_CP000966_17*	-	ColRNAI_1_DQ298019	FIBpQil_1_pQil_JN233705_318	-	-
583	FIBK_1_Kpn3_JN233704_92*	_FIIK_1_CP000648*	-	-	-	-	-	-
584	FIBK_1_Kpn3_JN233704_92*	_FIIK_1_CP000648*	-	-	-	-	-	-
585	FIBK_1_Kpn3_JN233704_92*	_FIIK_1_CP000648*	-	-	-	-	-	-
587	FIBK_1_Kpn3_JN233704_92	_FIIK_1_CP000648*	FII_1_pKP91_CP000966_17*	-	ColRNAI_1_DQ298019	FIBpQil_1_pQil_JN233705_318	-	-
588	FIBK_1_Kpn3_JN233704_92	_FIIK_1_CP000648	FII_1_pKP91_CP000966_17*	-	ColRNAI_1_DQ298019	-	-	-
589	-	_FIIK_1_CP000648*	-	_R_1_DQ449578	-	FIBpQil_1_pQil_JN233705_318	-	-
590	-	-	-	_R_1_DQ449578	-	-	-	-
591	FIBK_1_Kpn3_JN233704_92	_FIIK_1_CP000648*	-	-	ColRNAI_1_DQ298019	FIBpQil_1_pQil_JN233705_318	-	-
592	FIBK_1_Kpn3_JN233704_92	_FIIK_1_CP000648*	-	_R_1_DQ449578	-	-	-	-
593	FIBK_1_Kpn3_JN233704_92*	-	-	_R_1_DQ449578	-	-	ybt 10; ICEKp4	-
594	FIBK_1_Kpn3_JN233704_92	_FIIK_1_CP000648*	FII_1_pKP91_CP000966_17*	-	ColRNAI_1_DQ298019	FIBpQil_1_pQil_JN233705_318	-	-
596	FIBK_1_Kpn3_JN233704_92*	FIIK_2_CP000966_pKp91_67*	FII_1_pKP91_CP000966_17*	_R_1_DQ449578*	ColRNAI_1_DQ298019*	-	-	-
597	-	_FIIK_1_CP000648*	FII_1_pKP91_CP000966_17*	_R_1_DQ449578	-	FIBpQil_1_pQil_JN233705_318	-	-
598	FIBK_1_Kpn3_JN233704_92	_FIIK_1_CP000648*	FII_1_pKP91_CP000966_17*	-	ColRNAI_1_DQ298019	FIBpQil_1_pQil_JN233705_318	-	-
599	FIBK_1_Kpn3_JN233704_92	_FIIK_1_CP000648*	-	-	-	-	-	-
600	FIBK_1_Kpn3_JN233704_92*	_FIIK_1_CP000648*	-	-	ColFST258_1_JN247853_8*	-	ybt 17; ICEKp10	clb 3
601	FIBK_1_Kpn3_JN233704_92*	_FIIK_1_CP000648*	FII_1_pKP91_CP000966_17*	-	-	-	-	-
603	FIBK_1_Kpn3_JN233704_92	_FIIK_1_CP000648*	-	_R_1_DQ449578	-	-	ybt 14; ICEKp5	-
604	FIBK_1_Kpn3_JN233704_92	_FIIK_1_CP000648*	-	_R_1_DQ449578	-	-	-	-
605	FIBK_1_Kpn3_JN233704_92	_FIIK_1_CP000648*	-	_R_1_DQ449578	-	-	-	-
606	FIBK_1_Kpn3_JN233704_92	_FIIK_1_CP000648*	-	-	-	-	-	-
608	FIBK_1_Kpn3_JN233704_92	_FIIK_1_CP000648*	-	_R_1_DQ449578	-	-	-	-
609	FIBK_1_Kpn3_JN233704_92*	_FIIK_1_CP000648*	FII_1_pKP91_CP000966_17*	-	-	-	-	-
610	FIBK_1_Kpn3_JN233704_92	_FIIK_1_CP000648*	FII_1_pKP91_CP000966_17*	-	ColRNAI_1_DQ298019	FIBpQil_1_pQil_JN233705_318	-	-
611	FIBK_1_Kpn3_JN233704_92	_FIIK_1_CP000648*	-	_R_1_DQ449578	-	-	-	-
612	FIBK_1_Kpn3_JN233704_92*	-	-	_R_1_DQ449578	-	-	ybt 10; ICEKp4	-
613	FIBK_1_Kpn3_JN233704_92	_FIIK_1_CP000648*	FII_1_pKP91_CP000966_17*	-	ColRNAI_1_DQ298019	FIBpQil_1_pQil_JN233705_318	-	-
614	FIBK_1_Kpn3_JN233704_92	_FIIK_1_CP000648*	FII_1_pKP91_CP000966_17*	-	ColRNAI_1_DQ298019	FIBpQil_1_pQil_JN233705_318	-	-
615	FIBK_1_Kpn3_JN233704_92*	_FIIK_1_CP000648*	-	-	ColFST258_1_JN247853_8*	-	ybt 17; ICEKp10	clb 3
616	FIBK_1_Kpn3_JN233704_92*	_FIIK_1_CP000648*	FII_1_pKP91_CP000966_17*	-	ColFST258_1_JN247853_8*	-	ybt 17; ICEKp10	clb 3
617	FIBK_1_Kpn3_JN233704_92	_FIIK_1_CP000648*	FII_1_pKP91_CP000966_17*	_R_1_DQ449578	-	FIBpQil_1_pQil_JN233705_318	-	-
618	-	-	-	-	-	-	-	-
619	-	-	-	_R_1_DQ449578	-	-	-	-
620	FIBK_1_Kpn3_JN233704_92	_FIIK_1_CP000648*	-	_R_1_DQ449578	-	-	-	-
621	FIBK_1_Kpn3_JN233704_92*	FIIK_2_CP000966_pKp91_67*	FII_1_pKP91_CP000966_17*	-	ColFST258_1_JN247853_8*	-	ybt 17; ICEKp10	clb 3
622	FIBK_1_Kpn3_JN233704_92*	_FIIK_1_CP000648*	FII_3_AF401292_pSFo157_18*	-	ColFST258_1_JN247853_8*	-	ybt 17; ICEKp10	clb 3
623	FIBK_1_Kpn3_JN233704_92	_FIIK_1_CP000648*	-	_R_1_DQ449578	-	FIBpQil_1_pQil_JN233705_318	-	-
626	-	-	-	_R_1_DQ449578	-	-	-	-
628	-	-	-	_R_1_DQ449578	-	FIBpQil_1_pQil_JN233705_318	-	-
629	-	-	-	_R_1_DQ449578	-	-	-	-
630	FIBK_1_Kpn3_JN233704_92*	_FIIK_1_CP000648*	FII_1_pKP91_CP000966_17*	-	ColFST258_1_JN247853_8*	-	ybt 17; ICEKp10	clb 3
631	FIBK_1_Kpn3_JN233704_92	_FIIK_1_CP000648*	FII_1_pKP91_CP000966_17*	-	ColFST258_1_JN247853_8*	FIBpQil_1_pQil_JN233705_318	-	-
632	FIBK_1_Kpn3_JN233704_92*	-	-	_R_1_DQ449578	-	-	ybt 10; ICEKp4	-
635	FIBK_1_Kpn3_JN233704_92*	_FIIK_1_CP000648*	-	-	ColFST258_1_JN247853_8*	-	ybt 17; ICEKp10	clb 3
636	FIBK_1_Kpn3_JN233704_92	_FIIK_1_CP000648*	-	_R_1_DQ449578	-	FIBpQil_1_pQil_JN233705_318	-	-
639	FIBK_1_Kpn3_JN233704_92*	_FIIK_1_CP000648*	FII_1_pKP91_CP000966_17*	-	ColRNAI_1_DQ298019*	-	-	-
641	FIBK_1_Kpn3_JN233704_92*	_FIIK_1_CP000648*	-	-	-	-	-	-
648	-	-	-	-	ColFST258_1_JN247853_8*	-	-	-
649	FIBK_1_Kpn3_JN233704_92*	_FIIK_1_CP000648*	-	-	-	-	-	-
658	FIBK_1_Kpn3_JN233704_92	_FIIK_1_CP000648*	-	-	-	-	ybt 14; ICEKp5	-
660	FIBK_1_Kpn3_JN233704_92	_FIIK_1_CP000648	-	_R_1_DQ449578	-	-	ybt 10; ICEKp4	-
667	FIBK_1_Kpn3_JN233704_92	_FIIK_1_CP000648*	-	-	ColRNAI_1_DQ298019	FIBpQil_1_pQil_JN233705_318	-	-
669	-	-	-	_R_1_DQ449578	-	-	-	-
670	FIBK_1_Kpn3_JN233704_92*	-	-	_R_1_DQ449578	-	-	ybt 10; ICEKp4	-
674	FIBK_1_Kpn3_JN233704_92	_FIIK_1_CP000648	FII_1_pKP91_CP000966_17*	-	-	-	-	-
675	FIBK_1_Kpn3_JN233704_92	_FIIK_1_CP000648	FII_1_pKP91_CP000966_17*	-	ColRNAI_1_DQ298019	FIBpQil_1_pQil_JN233705_318	-	-
676	FIBK_1_Kpn3_JN233704_92	_FIIK_1_CP000648*	-	-	ColRNAI_1_DQ298019	FIBpQil_1_pQil_JN233705_318	-	-
677	FIBK_1_Kpn3_JN233704_92	_FIIK_1_CP000648	FII_1_pKP91_CP000966_17*	-	ColRNAI_1_DQ298019	-	-	-
678	FIBK_1_Kpn3_JN233704_92*	_FIIK_1_CP000648	FII_1_pKP91_CP000966_17*	-	-	-	-	-
679	-	-	-	_R_1_DQ449578	-	-	-	-
680	-	_FIIK_1_CP000648*	-	_R_1_DQ449578	-	FIBpQil_1_pQil_JN233705_318	-	-
681	FIBK_1_Kpn3_JN233704_92*	-	-	_R_1_DQ449578	-	-	ybt 10; ICEKp4	-
682	FIBK_1_Kpn3_JN233704_92	_FIIK_1_CP000648	FII_1_pKP91_CP000966_17*	-	ColRNAI_1_DQ298019	FIBpQil_1_pQil_JN233705_318	-	-
683	-	_FIIK_1_CP000648*	FII_1_pKP91_CP000966_17*	_R_1_DQ449578	ColRNAI_1_DQ298019	FIBpQil_1_pQil_JN233705_318	-	-
684	FIBK_1_Kpn3_JN233704_92	_FIIK_1_CP000648*	FII_1_pKP91_CP000966_17*	-	ColRNAI_1_DQ298019	FIBpQil_1_pQil_JN233705_318	-	-
685	FIBK_1_Kpn3_JN233704_92	_FIIK_1_CP000648*	-	-	-	-	-	-
686	FIBK_1_Kpn3_JN233704_92	_FIIK_1_CP000648*	FII_1_pKP91_CP000966_17*	-	ColRNAI_1_DQ298019	FIBpQil_1_pQil_JN233705_318	-	-
687	FIBK_1_Kpn3_JN233704_92	_FIIK_1_CP000648*	FII_1_pKP91_CP000966_17*	-	ColRNAI_1_DQ298019	FIBpQil_1_pQil_JN233705_318	-	-
688	FIBK_1_Kpn3_JN233704_92	_FIIK_1_CP000648*	-	-	-	-	-	-
689	FIBK_1_Kpn3_JN233704_92	_FIIK_1_CP000648	FII_1_pKP91_CP000966_17*	-	ColRNAI_1_DQ298019	FIBpQil_1_pQil_JN233705_318	-	-
690	FIBK_1_Kpn3_JN233704_92*	_FIIK_1_CP000648*	-	-	-	-	-	-
691	FIBK_1_Kpn3_JN233704_92	_FIIK_1_CP000648*	FII_1_pKP91_CP000966_17*	-	ColRNAI_1_DQ298019	FIBpQil_1_pQil_JN233705_318	-	-
692	FIBK_1_Kpn3_JN233704_92	_FIIK_1_CP000648*	-	-	-	-	-	-
693	-	_FIIK_1_CP000648*	-	_R_1_DQ449578	-	FIBpQil_1_pQil_JN233705_318	-	-
694	FIBK_1_Kpn3_JN233704_92	_FIIK_1_CP000648	FII_1_pKP91_CP000966_17*	-	ColRNAI_1_DQ298019	-	-	-
695	FIBK_1_Kpn3_JN233704_92*	-	-	-	-	-	-	-
696	-	-	-	_R_1_DQ449578	ColRNAI_1_DQ298019	-	-	-
697	FIBK_1_Kpn3_JN233704_92	_FIIK_1_CP000648*	-	-	-	-	-	-
698	FIBK_1_Kpn3_JN233704_92*	_FIIK_1_CP000648*	-	-	-	-	ybt 10; ICEKp4	-
699	FIBK_1_Kpn3_JN233704_92*	_FIIK_1_CP000648*	-	-	-	-	-	-
700	FIBK_1_Kpn3_JN233704_92*	-	-	-	-	-	-	-
701	FIBK_1_Kpn3_JN233704_92	_FIIK_1_CP000648*	-	-	ColRNAI_1_DQ298019	-	-	-
702	FIBK_1_Kpn3_JN233704_92*	_FIIK_1_CP000648	FII_1_pKP91_CP000966_17*	-	ColRNAI_1_DQ298019	FIBpQil_1_pQil_JN233705_318*	-	-
703	FIBK_1_Kpn3_JN233704_92	_FIIK_1_CP000648*	-	-	-	-	-	-
704	FIBK_1_Kpn3_JN233704_92*	_FIIK_1_CP000648*	FII_1_pKP91_CP000966_17*	-	-	-	-	-
705	FIBK_1_Kpn3_JN233704_92	_FIIK_1_CP000648*	FII_1_pKP91_CP000966_17*	-	-	-	-	-
706	FIBK_1_Kpn3_JN233704_92*	_FIIK_1_CP000648*	FII_4_M26937_pSu316_19*	-	ColRNAI_1_DQ298019*	-	ybt 17; ICEKp10	clb 3
707	FIBK_1_Kpn3_JN233704_92*	FIIK_2_CP000966_pKp91_67	FII_1_pKP91_CP000966_17	-	-	FIBpQil_1_pQil_JN233705_318*	-	-
708	FIBK_1_Kpn3_JN233704_92*	-	-	_R_1_DQ449578	-	-	ybt 10; ICEKp4	-
709	FIBK_1_Kpn3_JN233704_92*	_FIIK_1_CP000648*	-	_R_1_DQ449578*	-	-	ybt 9; ICEKp3	-
710	-	-	-	_R_1_DQ449578	-	-	-	-
711	FIBK_1_Kpn3_JN233704_92*	_FIIK_1_CP000648*	FII_1_pKP91_CP000966_17*	_R_1_DQ449578*	-	-	-	-
712	-	-	-	-	ColRNAI_1_DQ298019*	-	-	-
713	-	_FIIK_1_CP000648*	-	_R_1_DQ449578	-	FIBpQil_1_pQil_JN233705_318	-	-
714	FIBK_1_Kpn3_JN233704_92	_FIIK_1_CP000648*	-	-	-	-	-	-
715	FIBK_1_Kpn3_JN233704_92*	_FIIK_1_CP000648*	-	-	-	-	-	-
716	-	_FIIK_1_CP000648*	-	_R_1_DQ449578	-	FIBpQil_1_pQil_JN233705_318	-	-
717	FIBK_1_Kpn3_JN233704_92*	-	-	_R_1_DQ449578	-	-	ybt 10; ICEKp4	-
718	FIBK_1_Kpn3_JN233704_92*	_FIIK_1_CP000648*	-	-	-	-	-	-
719	FIBK_1_Kpn3_JN233704_92*	-	-	_R_1_DQ449578	-	-	ybt 10; ICEKp4	-
720	-	-	-	_R_1_DQ449578	-	-	-	-
721	-	-	-	_R_1_DQ449578	-	-	-	-
722	FIBK_1_Kpn3_JN233704_92*	-	-	_R_1_DQ449578	-	-	ybt 10; ICEKp4	-
723	FIBK_1_Kpn3_JN233704_92	_FIIK_1_CP000648*	-	-	-	-	ybt 15; ICEKp11	-
724	FIBK_1_Kpn3_JN233704_92*	-	-	_R_1_DQ449578	-	-	ybt 10; ICEKp4	-
725	-	-	-	_R_1_DQ449578	-	-	-	-
726	FIBK_1_Kpn3_JN233704_92*	_FIIK_1_CP000648*	-	-	ColFST258_1_JN247853_8*	-	-	-
727	FIBK_1_Kpn3_JN233704_92	_FIIK_1_CP000648*	FII_1_pKP91_CP000966_17*	_R_1_DQ449578	-	-	-	-
728	FIBK_1_Kpn3_JN233704_92	_FIIK_1_CP000648*	FII_1_pKP91_CP000966_17*	-	ColRNAI_1_DQ298019	FIBpQil_1_pQil_JN233705_318	-	-
729	FIBK_1_Kpn3_JN233704_92	_FIIK_1_CP000648*	FII_1_pKP91_CP000966_17*	-	ColRNAI_1_DQ298019	FIBpQil_1_pQil_JN233705_318	-	-
731	FIBK_1_Kpn3_JN233704_92	_FIIK_1_CP000648*	-	_R_1_DQ449578	-	-	-	-
732	FIBK_1_Kpn3_JN233704_92	_FIIK_1_CP000648	FII_1_pKP91_CP000966_17*	-	ColRNAI_1_DQ298019	FIBpQil_1_pQil_JN233705_318	-	-
733	-	_FIIK_1_CP000648*	-	_R_1_DQ449578	ColRNAI_1_DQ298019	-	-	-
734	FIBK_1_Kpn3_JN233704_92*	_FIIK_1_CP000648*	FII_1_pKP91_CP000966_17*	_R_1_DQ449578	-	FIBpQil_1_pQil_JN233705_318	-	-
735	-	-	-	_R_1_DQ449578	ColRNAI_1_DQ298019	-	-	-
736	FIBK_1_Kpn3_JN233704_92*	-	-	_R_1_DQ449578	-	-	-	-
737	-	_FIIK_1_CP000648*	-	_R_1_DQ449578	-	FIBpQil_1_pQil_JN233705_318	-	-
738	FIBK_1_Kpn3_JN233704_92	_FIIK_1_CP000648*	-	-	-	-	-	-
739	-	_FIIK_1_CP000648*	-	-	-	FIBpQil_1_pQil_JN233705_318	-	-
740	-	_FIIK_1_CP000648*	-	_R_1_DQ449578	-	FIBpQil_1_pQil_JN233705_318	-	-
741	FIBK_1_Kpn3_JN233704_92*	_FIIK_1_CP000648*	-	-	-	-	-	-
742	FIBK_1_Kpn3_JN233704_92	_FIIK_1_CP000648	FII_1_pKP91_CP000966_17*	-	ColRNAI_1_DQ298019	FIBpQil_1_pQil_JN233705_318	-	-
744	FIBK_1_Kpn3_JN233704_92*	_FIIK_1_CP000648*	-	-	-	-	-	-
745	FIBK_1_Kpn3_JN233704_92*	_FIIK_1_CP000648*	-	-	ColRNAI_1_DQ298019	-	-	-
746	-	_FIIK_1_CP000648*	-	_R_1_DQ449578	ColRNAI_1_DQ298019	FIBpQil_1_pQil_JN233705_318*	-	-
747	FIBK_1_Kpn3_JN233704_92	_FIIK_1_CP000648*	-	-	ColRNAI_1_DQ298019	-	-	-
748	FIBK_1_Kpn3_JN233704_92	_FIIK_1_CP000648*	FII_1_pKP91_CP000966_17*	-	ColRNAI_1_DQ298019	FIBpQil_1_pQil_JN233705_318	-	-
749	FIBK_1_Kpn3_JN233704_92*	_FIIK_1_CP000648*	-	-	-	-	-	-
750	FIBK_1_Kpn3_JN233704_92	_FIIK_1_CP000648*	FII_1_pKP91_CP000966_17*	_R_1_DQ449578	ColFST258_1_JN247853_8*	FIBpQil_1_pQil_JN233705_318	ybt 10; ICEKp4	-
751	FIBK_1_Kpn3_JN233704_92	_FIIK_1_CP000648*	FII_1_pKP91_CP000966_17*	-	ColRNAI_1_DQ298019	FIBpQil_1_pQil_JN233705_318	-	-
752	FIBK_1_Kpn3_JN233704_92	_FIIK_1_CP000648*	FII_1_pKP91_CP000966_17*	-	ColRNAI_1_DQ298019	FIBpQil_1_pQil_JN233705_318	-	-
753	FIBK_1_Kpn3_JN233704_92*	_FIIK_1_CP000648*	-	-	-	-	ybt 10; ICEKp4	-
754	-	-	-	_R_1_DQ449578	ColRNAI_1_DQ298019	FIBpQil_1_pQil_JN233705_318*	-	-
755	FIBK_1_Kpn3_JN233704_92	_FIIK_1_CP000648*	-	_R_1_DQ449578	-	-	ybt 14; ICEKp5	-
756	FIBK_1_Kpn3_JN233704_92*	-	-	_R_1_DQ449578	-	-	-	-
757	FIBK_1_Kpn3_JN233704_92	_FIIK_1_CP000648	FII_1_pKP91_CP000966_17*	-	ColRNAI_1_DQ298019	-	-	-
758	-	-	-	-	ColRNAI_1_DQ298019*	-	-	-
759	FIBK_1_Kpn3_JN233704_92	_FIIK_1_CP000648*	-	_R_1_DQ449578	-	-	-	-
760	FIBK_1_Kpn3_JN233704_92	_FIIK_1_CP000648*	FII_1_pKP91_CP000966_17*	-	ColRNAI_1_DQ298019	FIBpQil_1_pQil_JN233705_318	-	-
761	FIBK_1_Kpn3_JN233704_92*	-	-	_R_1_DQ449578	-	-	ybt 10; ICEKp4	-
762	FIBK_1_Kpn3_JN233704_92*	-	-	_R_1_DQ449578	-	-	ybt 10; ICEKp4	-
763	-	-	-	_R_1_DQ449578	-	-	-	-
764	FIBK_1_Kpn3_JN233704_92	-	FII_1_pKP91_CP000966_17*	_R_1_DQ449578	-	-	ybt 14; ICEKp5	-
765	FIBK_1_Kpn3_JN233704_92*	-	-	_R_1_DQ449578	-	-	ybt 10; ICEKp4	-
766	FIBK_1_Kpn3_JN233704_92	_FIIK_1_CP000648	FII_1_pKP91_CP000966_17*	-	ColRNAI_1_DQ298019	FIBpQil_1_pQil_JN233705_318	-	-
768	FIBK_1_Kpn3_JN233704_92	_FIIK_1_CP000648*	-	_R_1_DQ449578	ColRNAI_1_DQ298019	-	-	-
769	FIBK_1_Kpn3_JN233704_92*	FIIK_2_CP000966_pKp91_67*	FII_1_pKP91_CP000966_17*	-	ColRNAI_1_DQ298019	-	-	-
770	FIBK_1_Kpn3_JN233704_92	_FIIK_1_CP000648*	FII_1_pKP91_CP000966_17*	_R_1_DQ449578	ColRNAI_1_DQ298019	FIBpQil_1_pQil_JN233705_318	-	-
771	-	-	-	-	-	-	-	-
772	FIBK_1_Kpn3_JN233704_92*	_FIIK_1_CP000648*	-	-	-	-	-	-
773	FIBK_1_Kpn3_JN233704_92	_FIIK_1_CP000648*	FII_1_pKP91_CP000966_17*	_R_1_DQ449578	ColRNAI_1_DQ298019	FIBpQil_1_pQil_JN233705_318	-	-
775	FIBK_1_Kpn3_JN233704_92	_FIIK_1_CP000648*	-	_R_1_DQ449578	-	-	-	-
777	FIBK_1_Kpn3_JN233704_92	_FIIK_1_CP000648*	FII_1_pKP91_CP000966_17*	-	ColRNAI_1_DQ298019	FIBpQil_1_pQil_JN233705_318	-	-
778	FIBK_1_Kpn3_JN233704_92	_FIIK_1_CP000648*	-	-	-	-	-	-
780	FIBK_1_Kpn3_JN233704_92*	_FIIK_1_CP000648*	-	_R_1_DQ449578	-	-	-	-
781	-	-	-	_R_1_DQ449578	-	FIBpQil_1_pQil_JN233705_318	-	-
782	FIBK_1_Kpn3_JN233704_92	_FIIK_1_CP000648*	-	_R_1_DQ449578	ColRNAI_1_DQ298019	FIBpQil_1_pQil_JN233705_318	-	-
783	FIBK_1_Kpn3_JN233704_92*	_FIIK_1_CP000648*	FII_1_pKP91_CP000966_17*	-	ColRNAI_1_DQ298019	-	-	-
785	FIBK_1_Kpn3_JN233704_92*	_FIIK_1_CP000648*	-	-	-	-	-	-
786	FIBK_1_Kpn3_JN233704_92*	-	-	-	ColRNAI_1_DQ298019	-	-	-
787	-	_FIIK_1_CP000648*	-	_R_1_DQ449578	-	FIBpQil_1_pQil_JN233705_318	-	-
788	FIBK_1_Kpn3_JN233704_92	-	-	-	-	-	-	-
789	FIBK_1_Kpn3_JN233704_92	_FIIK_1_CP000648	FII_1_pKP91_CP000966_17*	-	ColRNAI_1_DQ298019	FIBpQil_1_pQil_JN233705_318	-	-
790	-	_FIIK_1_CP000648*	-	_R_1_DQ449578	-	FIBpQil_1_pQil_JN233705_318	-	-
792	FIBK_1_Kpn3_JN233704_92	_FIIK_1_CP000648	FII_1_pKP91_CP000966_17*	_R_1_DQ449578	ColRNAI_1_DQ298019	-	-	-
793	-	_FIIK_1_CP000648*	FII_1_pKP91_CP000966_17*	_R_1_DQ449578	ColFST258_1_JN247853_8*	FIBpQil_1_pQil_JN233705_318	-	-
794	FIBK_1_Kpn3_JN233704_92*	_FIIK_1_CP000648*	FII_1_pKP91_CP000966_17*	_R_1_DQ449578	ColRNAI_1_DQ298019	FIBpQil_1_pQil_JN233705_318*	-	-
795	FIBK_1_Kpn3_JN233704_92*	_FIIK_1_CP000648*	-	-	-	-	-	-
796	FIBK_1_Kpn3_JN233704_92	_FIIK_1_CP000648*	-	-	-	-	-	-
797	FIBK_1_Kpn3_JN233704_92	_FIIK_1_CP000648*	-	-	-	-	-	-
799	FIBK_1_Kpn3_JN233704_92	_FIIK_1_CP000648*	-	_R_1_DQ449578	-	-	-	-
800	-	-	-	_R_1_DQ449578	-	-	-	-
801	FIBK_1_Kpn3_JN233704_92*	-	-	_R_1_DQ449578	-	-	ybt 10; ICEKp4	-
802	FIBK_1_Kpn3_JN233704_92*	_FIIK_1_CP000648*	-	-	-	-	-	-
803	FIBK_1_Kpn3_JN233704_92	-	FII_3_AF401292_pSFo157_18*	_R_1_DQ449578	-	-	-	-
804	FIBK_1_Kpn3_JN233704_92	_FIIK_1_CP000648*	-	-	-	-	-	-
806	-	-	-	_R_1_DQ449578	-	-	-	-
807	FIBK_1_Kpn3_JN233704_92*	_FIIK_1_CP000648*	-	-	-	-	-	-
809	FIBK_1_Kpn3_JN233704_92*	-	-	-	-	-	ybt 10; ICEKp4	-
810	-	-	-	_R_1_DQ449578	-	-	-	-
811	FIBK_1_Kpn3_JN233704_92*	_FIIK_1_CP000648*	-	-	ColRNAI_1_DQ298019	-	-	-
813	-	_FIIK_1_CP000648*	-	_R_1_DQ449578	-	FIBpQil_1_pQil_JN233705_318	-	-
814	FIBK_1_Kpn3_JN233704_92*	-	-	_R_1_DQ449578	-	-	ybt 10; ICEKp4	-
815	FIBK_1_Kpn3_JN233704_92*	FIIK_2_CP000966_pKp91_67*	FII_1_pKP91_CP000966_17	-	-	FIBpQil_1_pQil_JN233705_318	-	-
816	FIBK_1_Kpn3_JN233704_92*	-	-	_R_1_DQ449578	-	-	ybt 10; ICEKp4	-
817	-	-	-	_R_1_DQ449578	ColRNAI_1_DQ298019	-	-	-
818	-	_FIIK_1_CP000648*	FII_1_pKP91_CP000966_17*	_R_1_DQ449578	ColRNAI_1_DQ298019	FIBpQil_1_pQil_JN233705_318	-	-
819	FIBK_1_Kpn3_JN233704_92	_FIIK_1_CP000648*	FII_1_pKP91_CP000966_17*	-	-	-	-	-
820	FIBK_1_Kpn3_JN233704_92*	-	-	-	-	-	-	-
821	-	_FIIK_1_CP000648*	FIIpRSB107_1_pRSB107_AJ851089_12*	_R_1_DQ449578	-	-	-	-
822	FIBK_1_Kpn3_JN233704_92*	_FIIK_1_CP000648*	-	_R_1_DQ449578*	-	-	-	-
823	FIBK_1_Kpn3_JN233704_92	_FIIK_1_CP000648*	-	_R_1_DQ449578	-	-	-	-
824	FIBK_1_Kpn3_JN233704_92*	_FIIK_1_CP000648*	-	-	-	-	-	-
825	FIBK_1_Kpn3_JN233704_92	_FIIK_1_CP000648*	-	-	-	-	ybt 15; ICEKp11	-
826	FIBK_1_Kpn3_JN233704_92	_FIIK_1_CP000648	FII_1_pKP91_CP000966_17*	-	ColRNAI_1_DQ298019	-	-	-
828	FIBK_1_Kpn3_JN233704_92	_FIIK_1_CP000648*	-	_R_1_DQ449578	-	-	-	-
830	FIBK_1_Kpn3_JN233704_92*	_FIIK_1_CP000648*	-	-	-	-	ybt 10; ICEKp4	-
831	-	_FIIK_1_CP000648*	-	_R_1_DQ449578*	-	FIBpQil_1_pQil_JN233705_318	-	-
832	FIBK_1_Kpn3_JN233704_92*	_FIIK_1_CP000648*	-	-	-	-	ybt 10; ICEKp4	-
833	FIBK_1_Kpn3_JN233704_92	_FIIK_1_CP000648*	-	_R_1_DQ449578	-	FIBpQil_1_pQil_JN233705_318*	-	-
834	FIBK_1_Kpn3_JN233704_92	_FIIK_1_CP000648*	FII_1_pKP91_CP000966_17*	-	ColRNAI_1_DQ298019	FIBpQil_1_pQil_JN233705_318	-	-
835	-	_FIIK_1_CP000648*	-	_R_1_DQ449578	-	FIBpQil_1_pQil_JN233705_318	-	-
836	FIBK_1_Kpn3_JN233704_92*	_FIIK_1_CP000648*	-	-	ColRNAI_1_DQ298019*	FIBpQil_1_pQil_JN233705_318	-	-
837	FIBK_1_Kpn3_JN233704_92*	_FIIK_1_CP000648*	-	-	ColRNAI_1_DQ298019*	-	ybt 14; ICEKp5	-
838	FIBK_1_Kpn3_JN233704_92	_FIIK_1_CP000648*	-	_R_1_DQ449578	-	FIBpQil_1_pQil_JN233705_318	-	-
839	FIBK_1_Kpn3_JN233704_92	_FIIK_1_CP000648*	FII_1_pKP91_CP000966_17*	-	ColRNAI_1_DQ298019	FIBpQil_1_pQil_JN233705_318	-	-
840	FIBK_1_Kpn3_JN233704_92*	_FIIK_1_CP000648*	FII_1_pKP91_CP000966_17*	-	ColFST258_1_JN247853_8*	FIBpQil_1_pQil_JN233705_318	-	-
841	FIBK_1_Kpn3_JN233704_92	-	-	_R_1_DQ449578	-	-	-	-
843	-	_FIIK_1_CP000648*	-	-	-	FIBpQil_1_pQil_JN233705_318	-	-
844	FIBK_1_Kpn3_JN233704_92	_FIIK_1_CP000648*	-	_R_1_DQ449578	-	-	-	-
845	FIBK_1_Kpn3_JN233704_92	_FIIK_1_CP000648*	FII_1_pKP91_CP000966_17*	_R_1_DQ449578	-	-	-	-
846	FIBK_1_Kpn3_JN233704_92	_FIIK_1_CP000648*	-	-	ColRNAI_1_DQ298019	-	-	-
848	-	-	-	_R_1_DQ449578*	-	-	-	-
849	FIBK_1_Kpn3_JN233704_92	_FIIK_1_CP000648	FII_1_pKP91_CP000966_17*	_R_1_DQ449578	ColRNAI_1_DQ298019	FIBpQil_1_pQil_JN233705_318	-	-
850	FIBK_1_Kpn3_JN233704_92	_FIIK_1_CP000648*	-	-	ColRNAI_1_DQ298019	FIBpQil_1_pQil_JN233705_318	-	-
852	FIBK_1_Kpn3_JN233704_92	_FIIK_1_CP000648*	-	_R_1_DQ449578	-	-	-	-
853	-	-	-	_R_1_DQ449578	-	-	-	-
854	FIBK_1_Kpn3_JN233704_92	_FIIK_1_CP000648	FII_1_pKP91_CP000966_17*	-	ColRNAI_1_DQ298019	FIBpQil_1_pQil_JN233705_318	-	-
857	FIBK_1_Kpn3_JN233704_92*	_FIIK_1_CP000648*	-	-	-	-	-	-
858	-	_FIIK_1_CP000648*	-	_R_1_DQ449578	-	FIBpQil_1_pQil_JN233705_318	-	-
859	-	-	-	_R_1_DQ449578	-	-	-	-
860	-	_FIIK_1_CP000648*	-	_R_1_DQ449578	-	FIBpQil_1_pQil_JN233705_318	-	-
861	FIBK_1_Kpn3_JN233704_92*	-	-	-	-	-	-	-
862	FIBK_1_Kpn3_JN233704_92	_FIIK_1_CP000648*	FII_1_pKP91_CP000966_17*	-	ColRNAI_1_DQ298019	-	-	-
863	-	-	-	_R_1_DQ449578	-	-	-	-
864	-	-	-	_R_1_DQ449578	ColRNAI_1_DQ298019	-	-	-
865	FIBK_1_Kpn3_JN233704_92	_FIIK_1_CP000648*	-	-	-	-	-	-
866	FIBK_1_Kpn3_JN233704_92	_FIIK_1_CP000648*	-	-	ColRNAI_1_DQ298019	FIBpQil_1_pQil_JN233705_318	-	-
867	-	-	-	_R_1_DQ449578	-	-	-	-
868	FIBK_1_Kpn3_JN233704_92	_FIIK_1_CP000648*	FII_1_pKP91_CP000966_17*	_R_1_DQ449578	-	-	-	-
869	FIBK_1_Kpn3_JN233704_92	_FIIK_1_CP000648*	FII_1_pKP91_CP000966_17*	_R_1_DQ449578	-	FIBpQil_1_pQil_JN233705_318	-	-
870	FIBK_1_Kpn3_JN233704_92	_FIIK_1_CP000648*	FII_1_pKP91_CP000966_17*	_R_1_DQ449578	-	FIBpQil_1_pQil_JN233705_318	-	-
871	FIBK_1_Kpn3_JN233704_92*	_FIIK_1_CP000648*	FII_1_pKP91_CP000966_17*	-	-	-	ybt 14; ICEKp5	-
872	FIBK_1_Kpn3_JN233704_92*	_FIIK_1_CP000648*	-	-	-	-	ybt 10; ICEKp4	-
874	FIBK_1_Kpn3_JN233704_92	_FIIK_1_CP000648*	FII_1_pKP91_CP000966_17*	_R_1_DQ449578	-	FIBpQil_1_pQil_JN233705_318	-	-
875	-	-	-	_R_1_DQ449578	-	-	-	-
876	-	-	-	_R_1_DQ449578	ColRNAI_1_DQ298019	-	-	-
877	-	-	-	_R_1_DQ449578	-	-	-	-
878	-	_FIIK_1_CP000648*	-	_R_1_DQ449578	-	FIBpQil_1_pQil_JN233705_318	-	-
879	FIBK_1_Kpn3_JN233704_92*	-	-	-	ColRNAI_1_DQ298019	-	-	-
880	FIBK_1_Kpn3_JN233704_92	_FIIK_1_CP000648*	-	-	ColRNAI_1_DQ298019	FIBpQil_1_pQil_JN233705_318	-	-
881	FIBK_1_Kpn3_JN233704_92*	-	-	-	-	-	-	-
882	FIBK_1_Kpn3_JN233704_92	_FIIK_1_CP000648*	-	-	-	-	-	-
883	FIBK_1_Kpn3_JN233704_92	_FIIK_1_CP000648	FII_1_pKP91_CP000966_17*	-	ColRNAI_1_DQ298019	FIBpQil_1_pQil_JN233705_318	-	-
886	FIBK_1_Kpn3_JN233704_92	_FIIK_1_CP000648	FII_1_pKP91_CP000966_17*	-	ColRNAI_1_DQ298019	-	-	-
887	FIBK_1_Kpn3_JN233704_92	_FIIK_1_CP000648*	-	-	-	-	-	-
888	FIBK_1_Kpn3_JN233704_92*	_FIIK_1_CP000648*	-	-	-	-	-	-
889	-	FIIK_2_CP000966_pKp91_67*	FIIpRSB107_1_pRSB107_AJ851089_12*	_R_1_DQ449578*	ColRNAI_1_DQ298019*	FIBpQil_1_pQil_JN233705_318	-	-
890	-	-	-	_R_1_DQ449578*	-	-	-	-
891	-	-	-	_R_1_DQ449578	-	-	-	-
892	-	_FIIK_1_CP000648*	FII_1_pKP91_CP000966_17*	_R_1_DQ449578	-	FIBpQil_1_pQil_JN233705_318	-	-
893	FIBK_1_Kpn3_JN233704_92	_FIIK_1_CP000648*	-	_R_1_DQ449578	-	FIBpQil_1_pQil_JN233705_318	-	-
894	-	-	-	_R_1_DQ449578	-	-	-	-
895	FIBK_1_Kpn3_JN233704_92	_FIIK_1_CP000648*	-	-	-	-	-	-
896	FIBK_1_Kpn3_JN233704_92	_FIIK_1_CP000648	FIIpRSB107_1_pRSB107_AJ851089_12*	-	ColRNAI_1_DQ298019	FIBpQil_1_pQil_JN233705_318	ybt 17; ICEKp10	clb 3
897	-	-	-	_R_1_DQ449578	ColRNAI_1_DQ298019	-	-	-
898	FIBK_1_Kpn3_JN233704_92*	_FIIK_1_CP000648*	-	_R_1_DQ449578	-	-	-	-
899	FIBK_1_Kpn3_JN233704_92	_FIIK_1_CP000648*	FII_1_pKP91_CP000966_17*	-	ColRNAI_1_DQ298019	FIBpQil_1_pQil_JN233705_318	-	-
900	FIBK_1_Kpn3_JN233704_92	_FIIK_1_CP000648	FII_1_pKP91_CP000966_17*	-	ColRNAI_1_DQ298019	FIBpQil_1_pQil_JN233705_318	-	-
902	-	-	-	_R_1_DQ449578	-	-	-	-
903	FIBK_1_Kpn3_JN233704_92*	FIIK_2_CP000966_pKp91_67*	FII29_1_pUTI89_CP003035_15*	-	-	-	-	-
904	FIBK_1_Kpn3_JN233704_92	_FIIK_1_CP000648*	FII_1_pKP91_CP000966_17*	-	ColRNAI_1_DQ298019	FIBpQil_1_pQil_JN233705_318	-	-
906	-	_FIIK_1_CP000648*	-	-	-	-	-	-
907	FIBK_1_Kpn3_JN233704_92	_FIIK_1_CP000648*	-	-	-	-	-	-
908	FIBK_1_Kpn3_JN233704_92	_FIIK_1_CP000648*	-	-	ColRNAI_1_DQ298019	FIBpQil_1_pQil_JN233705_318	-	-
909	FIBK_1_Kpn3_JN233704_92	_FIIK_1_CP000648*	FII_1_pKP91_CP000966_17*	-	ColRNAI_1_DQ298019	FIBpQil_1_pQil_JN233705_318	-	-
910	FIBK_1_Kpn3_JN233704_92	_FIIK_1_CP000648*	-	-	ColRNAI_1_DQ298019	FIBpQil_1_pQil_JN233705_318	ybt 17; ICEKp10	clb 3
911	FIBK_1_Kpn3_JN233704_92*	_FIIK_1_CP000648*	FII_4_M26937_pSu316_19*	-	-	-	-	-
912	-	-	-	_R_1_DQ449578	ColRNAI_1_DQ298019	-	-	-
913	FIBK_1_Kpn3_JN233704_92	_FIIK_1_CP000648*	-	-	ColRNAI_1_DQ298019	-	-	-
914	FIBK_1_Kpn3_JN233704_92	_FIIK_1_CP000648*	-	-	ColRNAI_1_DQ298019	-	-	-
915	FIBK_1_Kpn3_JN233704_92	_FIIK_1_CP000648*	FII_1_pKP91_CP000966_17*	-	ColRNAI_1_DQ298019	-	-	-
916	FIBK_1_Kpn3_JN233704_92*	_FIIK_1_CP000648*	-	-	ColRNAI_1_DQ298019*	-	-	-
918	FIBK_1_Kpn3_JN233704_92*	FIIK_2_CP000966_pKp91_67*	FII_1_pKP91_CP000966_17*	-	ColFST258_1_JN247853_8*	-	ybt 17; ICEKp10	clb 3
919	-	_FIIK_1_CP000648*	-	_R_1_DQ449578	-	FIBpQil_1_pQil_JN233705_318	-	-
920	FIBK_1_Kpn3_JN233704_92	_FIIK_1_CP000648*	-	-	ColRNAI_1_DQ298019	FIBpQil_1_pQil_JN233705_318	-	-
921	FIBK_1_Kpn3_JN233704_92*	_FIIK_1_CP000648*	-	-	-	-	-	-
922	-	-	-	_R_1_DQ449578	-	-	-	-
923	FIBK_1_Kpn3_JN233704_92	_FIIK_1_CP000648*	-	_R_1_DQ449578	-	-	-	-
924	FIBK_1_Kpn3_JN233704_92	_FIIK_1_CP000648	FII_1_pKP91_CP000966_17*	-	ColRNAI_1_DQ298019	-	ybt 17; ICEKp10	clb 3
925	FIBK_1_Kpn3_JN233704_92	_FIIK_1_CP000648*	-	_R_1_DQ449578	-	FIBpQil_1_pQil_JN233705_318	-	-
926	FIBK_1_Kpn3_JN233704_92	_FIIK_1_CP000648*	-	-	ColRNAI_1_DQ298019	FIBpQil_1_pQil_JN233705_318	-	-
927	FIBK_1_Kpn3_JN233704_92*	-	-	-	-	-	-	-
928	-	_FIIK_1_CP000648*	-	_R_1_DQ449578	-	FIBpQil_1_pQil_JN233705_318	-	-
929	FIBK_1_Kpn3_JN233704_92	_FIIK_1_CP000648*	-	_R_1_DQ449578	-	-	-	-
930	-	-	-	_R_1_DQ449578	-	-	-	-
931	FIBK_1_Kpn3_JN233704_92*	_FIIK_1_CP000648*	-	-	-	FIBpQil_1_pQil_JN233705_318	-	-
932	-	-	-	-	-	-	-	-
933	-	-	-	_R_1_DQ449578	-	-	-	-
934	FIBK_1_Kpn3_JN233704_92*	_FIIK_1_CP000648*	-	-	-	-	ybt 10; ICEKp4	-
935	-	-	-	-	-	-	-	-
937	FIBK_1_Kpn3_JN233704_92	-	-	_R_1_DQ449578	ColRNAI_1_DQ298019	-	-	-
938	-	-	-	-	-	-	-	-
939	FIBK_1_Kpn3_JN233704_92	_FIIK_1_CP000648*	FII_1_pKP91_CP000966_17*	-	ColRNAI_1_DQ298019	FIBpQil_1_pQil_JN233705_318	-	-
940	-	-	-	_R_1_DQ449578	-	-	-	-
941	FIBK_1_Kpn3_JN233704_92	_FIIK_1_CP000648	FII_1_pKP91_CP000966_17*	-	ColRNAI_1_DQ298019	FIBpQil_1_pQil_JN233705_318	-	-
942	FIBK_1_Kpn3_JN233704_92*	-	-	-	-	-	ybt 14; ICEKp5	-
943	FIBK_1_Kpn3_JN233704_92*	_FIIK_1_CP000648*	-	-	-	-	-	-
944	FIBK_1_Kpn3_JN233704_92	_FIIK_1_CP000648*	FII_1_pKP91_CP000966_17*	-	ColRNAI_1_DQ298019	FIBpQil_1_pQil_JN233705_318	-	-
945	FIBK_1_Kpn3_JN233704_92	_FIIK_1_CP000648*	-	_R_1_DQ449578	-	-	-	-
946	FIBK_1_Kpn3_JN233704_92*	-	-	-	-	-	ybt 14; ICEKp5	-
947	FIBK_1_Kpn3_JN233704_92*	-	-	-	-	-	ybt 14; ICEKp5	-
948	FIBK_1_Kpn3_JN233704_92	_FIIK_1_CP000648*	FII_1_pKP91_CP000966_17*	-	ColRNAI_1_DQ298019	FIBpQil_1_pQil_JN233705_318	-	-
950	-	_FIIK_1_CP000648*	-	_R_1_DQ449578	-	FIBpQil_1_pQil_JN233705_318	-	-
951	FIBK_1_Kpn3_JN233704_92	_FIIK_1_CP000648*	-	-	ColRNAI_1_DQ298019	-	-	-
952	FIBK_1_Kpn3_JN233704_92*	-	-	-	-	-	ybt 14; ICEKp5	-
953	FIBK_1_Kpn3_JN233704_92	_FIIK_1_CP000648*	-	_R_1_DQ449578	-	-	-	-
954	FIBK_1_Kpn3_JN233704_92	_FIIK_1_CP000648*	-	-	-	-	-	-
956	FIBK_1_Kpn3_JN233704_92	_FIIK_1_CP000648*	-	-	-	-	-	-
957	FIBK_1_Kpn3_JN233704_92	_FIIK_1_CP000648*	-	-	ColRNAI_1_DQ298019	FIBpQil_1_pQil_JN233705_318	-	-
958	FIBK_1_Kpn3_JN233704_92	_FIIK_1_CP000648	FII_1_pKP91_CP000966_17*	-	ColRNAI_1_DQ298019	-	ybt 17; ICEKp10	clb 3
959	FIBK_1_Kpn3_JN233704_92	-	-	_R_1_DQ449578	-	-	-	-
960	-	-	-	_R_1_DQ449578	-	-	-	-
961	-	_FIIK_1_CP000648*	-	_R_1_DQ449578	-	FIBpQil_1_pQil_JN233705_318	-	-
962	FIBK_1_Kpn3_JN233704_92*	-	-	-	-	-	ybt 14; ICEKp5	-
963	FIBK_1_Kpn3_JN233704_92	_FIIK_1_CP000648*	-	_R_1_DQ449578	-	-	-	-
964	FIBK_1_Kpn3_JN233704_92	_FIIK_1_CP000648*	-	_R_1_DQ449578	-	-	-	-
965	FIBK_1_Kpn3_JN233704_92*	_FIIK_1_CP000648*	-	-	-	-	ybt 10; ICEKp4	-
966	-	_FIIK_1_CP000648*	-	_R_1_DQ449578	-	FIBpQil_1_pQil_JN233705_318	-	-
967	FIBK_1_Kpn3_JN233704_92	_FIIK_1_CP000648	FII_1_pKP91_CP000966_17*	_R_1_DQ449578	ColFST258_1_JN247853_8*	-	-	-
968	-	-	-	_R_1_DQ449578	-	-	-	-
971	FIBK_1_Kpn3_JN233704_92*	_FIIK_1_CP000648*	-	-	-	-	-	-
972	-	-	-	_R_1_DQ449578	ColRNAI_1_DQ298019	-	-	-
973	-	-	-	_R_1_DQ449578	ColRNAI_1_DQ298019	FIBpQil_1_pQil_JN233705_318*	-	-
974	FIBK_1_Kpn3_JN233704_92*	_FIIK_1_CP000648*	FII29_1_pUTI89_CP003035_15*	-	-	-	-	-
975	FIBK_1_Kpn3_JN233704_92	_FIIK_1_CP000648*	-	-	-	-	-	-
976	FIBK_1_Kpn3_JN233704_92	_FIIK_1_CP000648*	FIIpRSB107_1_pRSB107_AJ851089_12*	_R_1_DQ449578	ColRNAI_1_DQ298019	FIBpQil_1_pQil_JN233705_318	-	-
977	FIBK_1_Kpn3_JN233704_92	_FIIK_1_CP000648	FII_1_pKP91_CP000966_17*	_R_1_DQ449578	ColFST258_1_JN247853_8*	-	-	-
978	FIBK_1_Kpn3_JN233704_92	_FIIK_1_CP000648	FII_1_pKP91_CP000966_17*	-	ColRNAI_1_DQ298019	-	-	-
980	FIBK_1_Kpn3_JN233704_92*	_FIIK_1_CP000648*	FII_1_pKP91_CP000966_17*	-	-	-	ybt 10; ICEKp4	-
981	FIBK_1_Kpn3_JN233704_92*	_FIIK_1_CP000648*	-	-	-	-	-	-
982	FIBK_1_Kpn3_JN233704_92	_FIIK_1_CP000648	FII_1_pKP91_CP000966_17*	-	-	-	-	-
983	-	-	-	_R_1_DQ449578	-	-	-	-
984	FIBK_1_Kpn3_JN233704_92	_FIIK_1_CP000648*	FII_1_pKP91_CP000966_17*	-	ColRNAI_1_DQ298019	FIBpQil_1_pQil_JN233705_318	-	-
986	-	-	-	-	-	-	-	-
988	FIBK_1_Kpn3_JN233704_92*	_FIIK_1_CP000648*	-	-	-	-	-	-
989	FIBK_1_Kpn3_JN233704_92	_FIIK_1_CP000648*	FII_1_pKP91_CP000966_17*	-	ColRNAI_1_DQ298019	FIBpQil_1_pQil_JN233705_318	-	-
990	FIBK_1_Kpn3_JN233704_92*	_FIIK_1_CP000648*	-	-	-	-	-	-
991	FIBK_1_Kpn3_JN233704_92*	_FIIK_1_CP000648*	-	-	-	-	-	-
992	FIBK_1_Kpn3_JN233704_92*	_FIIK_1_CP000648*	-	-	-	-	-	-
994	FIBK_1_Kpn3_JN233704_92	_FIIK_1_CP000648*	-	-	ColRNAI_1_DQ298019	FIBpQil_1_pQil_JN233705_318	-	-
995	FIBK_1_Kpn3_JN233704_92	_FIIK_1_CP000648*	-	-	ColRNAI_1_DQ298019	-	-	-
997	FIBK_1_Kpn3_JN233704_92	_FIIK_1_CP000648*	-	_R_1_DQ449578	-	FIBpQil_1_pQil_JN233705_318	-	-
999	FIBK_1_Kpn3_JN233704_92*	_FIIK_1_CP000648*	-	-	-	-	-	-
1000	FIBK_1_Kpn3_JN233704_92*	_FIIK_1_CP000648*	-	-	-	-	-	-
1001	FIBK_1_Kpn3_JN233704_92*	-	-	-	-	-	-	-
1002	-	-	-	_R_1_DQ449578	-	-	-	-
1004	FIBK_1_Kpn3_JN233704_92	_FIIK_1_CP000648*	FII_1_pKP91_CP000966_17*	-	ColRNAI_1_DQ298019	FIBpQil_1_pQil_JN233705_318	-	-
1005	-	-	-	_R_1_DQ449578	ColRNAI_1_DQ298019*	-	-	-
1006	-	-	-	_R_1_DQ449578	ColRNAI_1_DQ298019	-	-	-
1007	FIBK_1_Kpn3_JN233704_92*	_FIIK_1_CP000648*	-	-	-	-	-	-
1010	FIBK_1_Kpn3_JN233704_92	_FIIK_1_CP000648*	-	_R_1_DQ449578	-	-	ybt 14; ICEKp5	-
1011	FIBK_1_Kpn3_JN233704_92*	_FIIK_1_CP000648*	-	-	-	-	-	-
1012	FIBK_1_Kpn3_JN233704_92	_FIIK_1_CP000648*	FII_1_pKP91_CP000966_17*	-	ColRNAI_1_DQ298019	FIBpQil_1_pQil_JN233705_318	-	-
1013	FIBK_1_Kpn3_JN233704_92	-	-	-	ColRNAI_1_DQ298019	-	-	-
1014	FIBK_1_Kpn3_JN233704_92	_FIIK_1_CP000648	FII_1_pKP91_CP000966_17*	-	ColRNAI_1_DQ298019	-	-	-
1015	FIBK_1_Kpn3_JN233704_92	_FIIK_1_CP000648*	FII_1_pKP91_CP000966_17*	-	ColRNAI_1_DQ298019	FIBpQil_1_pQil_JN233705_318	-	-
1017	FIBK_1_Kpn3_JN233704_92*	_FIIK_1_CP000648*	-	-	-	-	-	-
1018	FIBK_1_Kpn3_JN233704_92	_FIIK_1_CP000648	-	-	ColRNAI_1_DQ298019	-	ybt 17; ICEKp10	clb 3
1019	FIBK_1_Kpn3_JN233704_92	_FIIK_1_CP000648	-	-	ColRNAI_1_DQ298019	-	ybt 17; ICEKp10	clb 3
1020	-	_FIIK_1_CP000648*	-	_R_1_DQ449578*	-	FIBpQil_1_pQil_JN233705_318	-	-
1021	FIBK_1_Kpn3_JN233704_92*	_FIIK_1_CP000648*	-	-	-	-	-	-
1022	FIBK_1_Kpn3_JN233704_92	_FIIK_1_CP000648*	-	_R_1_DQ449578	-	-	-	-
1023	-	_FIIK_1_CP000648*	-	_R_1_DQ449578	-	FIBpQil_1_pQil_JN233705_318	-	-
1025	FIBK_1_Kpn3_JN233704_92*	_FIIK_1_CP000648*	-	-	ColFST258_1_JN247853_8*	-	-	-
1026	FIBK_1_Kpn3_JN233704_92	_FIIK_1_CP000648*	FII_1_pKP91_CP000966_17*	-	ColRNAI_1_DQ298019	FIBpQil_1_pQil_JN233705_318	-	-
1027	FIBK_1_Kpn3_JN233704_92	_FIIK_1_CP000648*	FII_1_pKP91_CP000966_17*	-	ColRNAI_1_DQ298019	FIBpQil_1_pQil_JN233705_318	-	-
1030	FIBK_1_Kpn3_JN233704_92	_FIIK_1_CP000648*	FII_1_pKP91_CP000966_17*	-	ColRNAI_1_DQ298019	FIBpQil_1_pQil_JN233705_318	-	-
1031	-	-	-	-	-	-	-	-
1032	FIBK_1_Kpn3_JN233704_92	_FIIK_1_CP000648*	-	_R_1_DQ449578	-	-	-	-
1033	FIBK_1_Kpn3_JN233704_92*	FIIK_2_CP000966_pKp91_67*	FII_1_pKP91_CP000966_17*	-	-	-	ybt 14; ICEKp5	-
1034	FIBK_1_Kpn3_JN233704_92*	_FIIK_1_CP000648*	FII_1_pKP91_CP000966_17*	_R_1_DQ449578	-	-	-	-
1035	FIBK_1_Kpn3_JN233704_92	_FIIK_1_CP000648*	FIIpRSB107_1_pRSB107_AJ851089_12	-	ColFST258_1_JN247853_8*	-	ybt 12; ICEKp10	-
1036	FIBK_1_Kpn3_JN233704_92*	_FIIK_1_CP000648*	FII_1_pKP91_CP000966_17*	-	ColFST258_1_JN247853_8*	FIBpQil_1_pQil_JN233705_318*	-	-
1037	FIBK_1_Kpn3_JN233704_92*	_FIIK_1_CP000648*	FII_1_pKP91_CP000966_17*	-	-	-	-	-
1038	FIBK_1_Kpn3_JN233704_92*	-	-	-	-	-	-	-
1039	-	-	-	_R_1_DQ449578	-	FIBpQil_1_pQil_JN233705_318	-	-
1040	-	_FIIK_1_CP000648*	FII_1_pKP91_CP000966_17*	_R_1_DQ449578	-	FIBpQil_1_pQil_JN233705_318	-	-
1041	-	-	-	_R_1_DQ449578	-	-	-	-
1042	FIBK_1_Kpn3_JN233704_92*	-	-	-	-	-	-	-
1043	FIBK_1_Kpn3_JN233704_92	_FIIK_1_CP000648*	-	-	ColRNAI_1_DQ298019	FIBpQil_1_pQil_JN233705_318	-	-
1044	FIBK_1_Kpn3_JN233704_92	_FIIK_1_CP000648	FII_1_pKP91_CP000966_17*	-	ColRNAI_1_DQ298019	-	-	-
1045	FIBK_1_Kpn3_JN233704_92	_FIIK_1_CP000648	FII_1_pKP91_CP000966_17*	-	ColRNAI_1_DQ298019	FIBpQil_1_pQil_JN233705_318	-	-
1046	FIBK_1_Kpn3_JN233704_92	_FIIK_1_CP000648*	FII_1_pKP91_CP000966_17*	-	ColRNAI_1_DQ298019	FIBpQil_1_pQil_JN233705_318	-	-
1047	FIBK_1_Kpn3_JN233704_92*	_FIIK_1_CP000648*	FII_1_pKP91_CP000966_17*	-	ColRNAI_1_DQ298019	-	-	-
1048	FIBK_1_Kpn3_JN233704_92	_FIIK_1_CP000648*	FII_1_pKP91_CP000966_17*	-	ColRNAI_1_DQ298019	FIBpQil_1_pQil_JN233705_318	-	-
1049	FIBK_1_Kpn3_JN233704_92*	FIIK_2_CP000966_pKp91_67*	FII_1_pKP91_CP000966_17*	-	-	-	-	-
1050	FIBK_1_Kpn3_JN233704_92	_FIIK_1_CP000648*	FII_1_pKP91_CP000966_17*	-	ColRNAI_1_DQ298019	FIBpQil_1_pQil_JN233705_318	-	-
1051	-	_FIIK_1_CP000648*	FII_1_pKP91_CP000966_17*	-	-	FIBpQil_1_pQil_JN233705_318	-	-
1052	FIBK_1_Kpn3_JN233704_92*	FIIK_2_CP000966_pKp91_67*	FII_1_pSFO_AF401292_16*	-	-	-	-	-
1053	FIBK_1_Kpn3_JN233704_92*	-	-	-	-	-	-	-
1055	-	_FIIK_1_CP000648*	-	_R_1_DQ449578	-	FIBpQil_1_pQil_JN233705_318	-	-
1056	FIBK_1_Kpn3_JN233704_92*	-	-	-	-	-	-	-
1057	FIBK_1_Kpn3_JN233704_92	_FIIK_1_CP000648*	-	_R_1_DQ449578	-	FIBpQil_1_pQil_JN233705_318	-	-
1058	FIBK_1_Kpn3_JN233704_92*	_FIIK_1_CP000648*	FII_3_AF401292_pSFo157_18*	-	ColFST258_1_JN247853_8*	-	ybt 17; ICEKp10	clb 3
1060	-	-	-	_R_1_DQ449578	-	-	-	-
1063	FIBK_1_Kpn3_JN233704_92	_FIIK_1_CP000648*	FII_1_pKP91_CP000966_17*	-	ColRNAI_1_DQ298019	FIBpQil_1_pQil_JN233705_318	-	-
1064	FIBK_1_Kpn3_JN233704_92	_FIIK_1_CP000648	FII_1_pKP91_CP000966_17*	-	ColRNAI_1_DQ298019	FIBpQil_1_pQil_JN233705_318	-	-
1065	FIBK_1_Kpn3_JN233704_92*	_FIIK_1_CP000648*	-	-	-	-	-	-
1066	FIBK_1_Kpn3_JN233704_92*	-	-	-	-	-	-	-
1067	FIBK_1_Kpn3_JN233704_92	_FIIK_1_CP000648*	-	_R_1_DQ449578	-	-	-	-
1068	FIBK_1_Kpn3_JN233704_92	_FIIK_1_CP000648	-	-	ColRNAI_1_DQ298019	-	-	-
1069	-	-	-	-	ColRNAI_1_DQ298019	-	-	-
1070	FIBK_1_Kpn3_JN233704_92*	FIIK_2_CP000966_pKp91_67*	FIIpRSB107_1_pRSB107_AJ851089_12*	_R_1_DQ449578	ColRNAI_1_DQ298019	-	ybt 10; ICEKp4	-
1071	FIBK_1_Kpn3_JN233704_92	_FIIK_1_CP000648	FII_1_pKP91_CP000966_17*	-	ColRNAI_1_DQ298019	-	-	-
1072	FIBK_1_Kpn3_JN233704_92*	_FIIK_1_CP000648*	-	-	-	-	-	-
1074	-	-	-	_R_1_DQ449578	-	-	-	-
1075	FIBK_1_Kpn3_JN233704_92	_FIIK_1_CP000648*	FII_1_pKP91_CP000966_17*	-	ColRNAI_1_DQ298019	FIBpQil_1_pQil_JN233705_318	-	-
1077	-	-	-	-	-	-	-	-
1078	-	-	-	_R_1_DQ449578	-	-	-	-
1079	FIBK_1_Kpn3_JN233704_92	-	-	-	ColRNAI_1_DQ298019	-	ybt 10; ICEKp4	-
1080	-	-	-	_R_1_DQ449578	-	-	-	-
1081	FIBK_1_Kpn3_JN233704_92	_FIIK_1_CP000648	FII_1_pKP91_CP000966_17*	-	-	-	-	-
1083	FIBK_1_Kpn3_JN233704_92*	FIIK_2_CP000966_pKp91_67*	FII_1_pKP91_CP000966_17*	-	-	FIBpQil_1_pQil_JN233705_318	-	-
1084	FIBK_1_Kpn3_JN233704_92	_FIIK_1_CP000648*	FII_1_pKP91_CP000966_17*	-	ColRNAI_1_DQ298019	FIBpQil_1_pQil_JN233705_318	-	-
1085	FIBK_1_Kpn3_JN233704_92*	_FIIK_1_CP000648*	-	_R_1_DQ449578*	-	FIBpQil_1_pQil_JN233705_318	-	-
1086	FIBK_1_Kpn3_JN233704_92	-	-	-	-	-	-	-
1087	-	_FIIK_1_CP000648*	-	_R_1_DQ449578	-	FIBpQil_1_pQil_JN233705_318	-	-
1090	FIBK_1_Kpn3_JN233704_92	_FIIK_1_CP000648*	FII_1_pKP91_CP000966_17*	-	ColRNAI_1_DQ298019	FIBpQil_1_pQil_JN233705_318	-	-
1091	FIBK_1_Kpn3_JN233704_92	_FIIK_1_CP000648*	-	_R_1_DQ449578	-	-	-	-
1092	FIBK_1_Kpn3_JN233704_92*	_FIIK_1_CP000648*	-	-	-	-	-	-
1093	FIBK_1_Kpn3_JN233704_92	-	-	-	-	-	-	-
1094	-	-	-	-	ColRNAI_1_DQ298019	-	-	-
1095	FIBK_1_Kpn3_JN233704_92	-	-	-	-	-	-	-
1096	FIBK_1_Kpn3_JN233704_92*	_FIIK_1_CP000648*	FII_1_pKP91_CP000966_17*	-	-	-	-	-
1097	FIBK_1_Kpn3_JN233704_92*	FIIK_2_CP000966_pKp91_67*	FII_1_pKP91_CP000966_17*	-	-	-	-	-
1098	FIBK_1_Kpn3_JN233704_92	_FIIK_1_CP000648*	FII_1_pKP91_CP000966_17*	-	ColRNAI_1_DQ298019	FIBpQil_1_pQil_JN233705_318	-	-
1099	FIBK_1_Kpn3_JN233704_92*	_FIIK_1_CP000648*	-	-	-	-	-	-
1100	FIBK_1_Kpn3_JN233704_92	_FIIK_1_CP000648*	FII_1_pKP91_CP000966_17*	-	ColRNAI_1_DQ298019	FIBpQil_1_pQil_JN233705_318	-	-
1102	-	FIIK_2_CP000966_pKp91_67*	-	-	ColRNAI_1_DQ298019	-	ybt 17; ICEKp10	clb 3
1103	FIBK_1_Kpn3_JN233704_92	-	-	-	-	-	-	-
1104	FIBK_1_Kpn3_JN233704_92	_FIIK_1_CP000648	-	-	-	-	-	-
1105	FIBK_1_Kpn3_JN233704_92	_FIIK_1_CP000648*	-	_R_1_DQ449578	ColRNAI_1_DQ298019	FIBpQil_1_pQil_JN233705_318	-	-
1106	FIBK_1_Kpn3_JN233704_92	_FIIK_1_CP000648*	FII_1_pKP91_CP000966_17*	-	ColRNAI_1_DQ298019	FIBpQil_1_pQil_JN233705_318	-	-
1107	FIBK_1_Kpn3_JN233704_92	_FIIK_1_CP000648*	-	_R_1_DQ449578	-	FIBpQil_1_pQil_JN233705_318	-	-
1108	FIBK_1_Kpn3_JN233704_92*	_FIIK_1_CP000648*	FII_1_pKP91_CP000966_17*	-	-	-	-	-
1109	FIBK_1_Kpn3_JN233704_92	_FIIK_1_CP000648*	-	_R_1_DQ449578	-	-	-	-
1110	FIBK_1_Kpn3_JN233704_92*	_FIIK_1_CP000648*	FII_1_pKP91_CP000966_17*	-	-	-	-	-
1111	FIBK_1_Kpn3_JN233704_92*	_FIIK_1_CP000648*	-	-	-	-	ybt 16; ICEKp12	-
1113	FIBK_1_Kpn3_JN233704_92*	_FIIK_1_CP000648*	-	-	-	-	-	-
1115	FIBK_1_Kpn3_JN233704_92*	_FIIK_1_CP000648*	-	-	-	-	-	-
1116	FIBK_1_Kpn3_JN233704_92*	-	-	-	-	-	ybt 9; ICEKp3	-
1117	FIBK_1_Kpn3_JN233704_92*	_FIIK_1_CP000648*	FIIpRSB107_1_pRSB107_AJ851089_12*	-	ColFST258_1_JN247853_8*	-	ybt 17; ICEKp10	clb 3
1118	FIBK_1_Kpn3_JN233704_92	_FIIK_1_CP000648*	-	-	-	-	-	-
1119	-	-	-	_R_1_DQ449578	-	-	-	-
1120	FIBK_1_Kpn3_JN233704_92	-	-	-	-	-	-	-
1121	FIBK_1_Kpn3_JN233704_92*	_FIIK_1_CP000648*	-	-	-	FIBpQil_1_pQil_JN233705_318	ybt 9; ICEKp3	-
1122	FIBK_1_Kpn3_JN233704_92	-	-	-	-	-	-	-
1123	FIBK_1_Kpn3_JN233704_92	_FIIK_1_CP000648*	-	-	-	-	-	-
1124	FIBK_1_Kpn3_JN233704_92	-	-	-	-	-	-	-
1125	FIBK_1_Kpn3_JN233704_92	_FIIK_1_CP000648*	FII_1_pKP91_CP000966_17*	-	ColRNAI_1_DQ298019	FIBpQil_1_pQil_JN233705_318	-	-
1126	FIBK_1_Kpn3_JN233704_92*	-	-	-	-	-	-	-
1127	FIBK_1_Kpn3_JN233704_92*	-	-	-	-	-	-	-
1128	FIBK_1_Kpn3_JN233704_92*	FIIK_2_CP000966_pKp91_67*	FII_1_pKP91_CP000966_17*	_R_1_DQ449578*	-	-	ybt 14; ICEKp5	-
1129	FIBK_1_Kpn3_JN233704_92	_FIIK_1_CP000648	FII_1_pKP91_CP000966_17*	_R_1_DQ449578	ColFST258_1_JN247853_8*	-	ybt 17; ICEKp10	clb 3
1131	FIBK_1_Kpn3_JN233704_92	_FIIK_1_CP000648*	FII_1_pKP91_CP000966_17*	-	ColRNAI_1_DQ298019	FIBpQil_1_pQil_JN233705_318	-	-
1132	FIBK_1_Kpn3_JN233704_92*	-	-	-	-	-	-	-
1133	FIBK_1_Kpn3_JN233704_92*	-	-	-	-	-	-	-
1134	FIBK_1_Kpn3_JN233704_92*	-	-	_R_1_DQ449578	-	-	-	-
1135	FIBK_1_Kpn3_JN233704_92	_FIIK_1_CP000648*	-	_R_1_DQ449578	-	-	-	-
1136	FIBK_1_Kpn3_JN233704_92	_FIIK_1_CP000648	FII_1_pKP91_CP000966_17*	_R_1_DQ449578*	ColFST258_1_JN247853_8*	-	ybt 14; ICEKp5	-
1137	FIBK_1_Kpn3_JN233704_92	_FIIK_1_CP000648*	FII_1_pKP91_CP000966_17*	-	ColRNAI_1_DQ298019	FIBpQil_1_pQil_JN233705_318	-	-
1139	-	_FIIK_1_CP000648*	-	_R_1_DQ449578	-	FIBpQil_1_pQil_JN233705_318	-	-
1140	-	_FIIK_1_CP000648*	-	_R_1_DQ449578	-	FIBpQil_1_pQil_JN233705_318	-	-
1141	-	_FIIK_1_CP000648*	-	_R_1_DQ449578	-	FIBpQil_1_pQil_JN233705_318	-	-
1142	FIBK_1_Kpn3_JN233704_92*	_FIIK_1_CP000648	FII_1_pKP91_CP000966_17*	-	-	-	-	-
1143	FIBK_1_Kpn3_JN233704_92	-	-	-	-	-	-	-
1144	FIBK_1_Kpn3_JN233704_92	-	-	-	-	-	-	-
1145	FIBK_1_Kpn3_JN233704_92	FIIK_2_CP000966_pKp91_67*	FII_1_pKP91_CP000966_17*	-	-	-	-	-
1146	FIBK_1_Kpn3_JN233704_92*	_FIIK_1_CP000648*	-	-	-	-	-	-
1147	FIBK_1_Kpn3_JN233704_92	_FIIK_1_CP000648*	FII_1_pKP91_CP000966_17*	-	ColRNAI_1_DQ298019	FIBpQil_1_pQil_JN233705_318	-	-
1148	FIBK_1_Kpn3_JN233704_92*	_FIIK_1_CP000648*	-	_R_1_DQ449578	-	-	-	-
1149	FIBK_1_Kpn3_JN233704_92*	_FIIK_1_CP000648*	-	-	ColFST258_1_JN247853_8*	-	-	clb 3
1150	-	_FIIK_1_CP000648*	-	_R_1_DQ449578	-	-	-	-
1151	FIBK_1_Kpn3_JN233704_92*	_FIIK_1_CP000648*	-	-	-	-	-	-
1152	FIBK_1_Kpn3_JN233704_92*	_FIIK_1_CP000648*	-	-	-	-	-	-
1153	-	-	-	_R_1_DQ449578	ColRNAI_1_DQ298019	-	-	-
1154	FIBK_1_Kpn3_JN233704_92	_FIIK_1_CP000648*	-	-	-	FIBpQil_1_pQil_JN233705_318	-	-
1155	FIBK_1_Kpn3_JN233704_92	_FIIK_1_CP000648*	FII_1_pKP91_CP000966_17*	-	ColRNAI_1_DQ298019	FIBpQil_1_pQil_JN233705_318	-	-
1156	FIBK_1_Kpn3_JN233704_92*	-	-	_R_1_DQ449578	-	-	ybt 10; ICEKp4	-
1158	-	_FIIK_1_CP000648*	-	-	-	-	-	-
1159	FIBK_1_Kpn3_JN233704_92*	-	-	_R_1_DQ449578	-	-	ybt 10; ICEKp4	-
1160	FIBK_1_Kpn3_JN233704_92	_FIIK_1_CP000648*	FII_1_pKP91_CP000966_17*	-	ColRNAI_1_DQ298019	FIBpQil_1_pQil_JN233705_318	-	-
1161	FIBK_1_Kpn3_JN233704_92*	_FIIK_1_CP000648*	-	-	-	-	-	-
1162	FIBK_1_Kpn3_JN233704_92	_FIIK_1_CP000648	FII_1_pKP91_CP000966_17*	-	ColRNAI_1_DQ298019	-	-	-
1163	FIBK_1_Kpn3_JN233704_92*	_FIIK_1_CP000648*	FII_1_pKP91_CP000966_17*	-	-	-	-	-
1164	-	-	-	_R_1_DQ449578	ColRNAI_1_DQ298019	-	-	-
1165	-	-	-	_R_1_DQ449578	-	-	-	-
1166	FIBK_1_Kpn3_JN233704_92	_FIIK_1_CP000648*	FII_1_pKP91_CP000966_17*	-	ColRNAI_1_DQ298019	FIBpQil_1_pQil_JN233705_318	-	-
1167	FIBK_1_Kpn3_JN233704_92*	_FIIK_1_CP000648*	-	_R_1_DQ449578*	-	FIBpQil_1_pQil_JN233705_318	-	-
1168	FIBK_1_Kpn3_JN233704_92	_FIIK_1_CP000648*	FII_1_pKP91_CP000966_17*	-	ColRNAI_1_DQ298019	FIBpQil_1_pQil_JN233705_318	-	-
1169	FIBK_1_Kpn3_JN233704_92	_FIIK_1_CP000648*	-	_R_1_DQ449578	-	FIBpQil_1_pQil_JN233705_318	-	-
1170	FIBK_1_Kpn3_JN233704_92*	_FIIK_1_CP000648*	-	-	-	-	-	-
1171	FIBK_1_Kpn3_JN233704_92*	_FIIK_1_CP000648*	-	-	-	-	-	-
1172	-	_FIIK_1_CP000648*	-	_R_1_DQ449578	ColFST258_1_JN247853_8*	FIBpQil_1_pQil_JN233705_318	-	-
1173	FIBK_1_Kpn3_JN233704_92*	_FIIK_1_CP000648*	-	-	-	-	-	-
1174	FIBK_1_Kpn3_JN233704_92*	_FIIK_1_CP000648*	-	-	-	-	-	-
1176	-	_FIIK_1_CP000648*	-	-	ColRNAI_1_DQ298019	FIBpQil_1_pQil_JN233705_318	-	-
1177	FIBK_1_Kpn3_JN233704_92*	_FIIK_1_CP000648*	-	-	-	-	-	-
1178	FIBK_1_Kpn3_JN233704_92	-	-	-	-	-	-	-
1179	-	_FIIK_1_CP000648*	-	_R_1_DQ449578	-	FIBpQil_1_pQil_JN233705_318	-	-
1180	FIBK_1_Kpn3_JN233704_92*	_FIIK_1_CP000648*	-	-	-	FIBpQil_1_pQil_JN233705_318	-	-
1181	-	-	-	_R_1_DQ449578	-	-	-	-
1182	-	_FIIK_1_CP000648*	-	_R_1_DQ449578	-	FIBpQil_1_pQil_JN233705_318	-	-
1183	FIBK_1_Kpn3_JN233704_92	_FIIK_1_CP000648	FII_1_pKP91_CP000966_17*	_R_1_DQ449578	-	-	-	-
1184	FIBK_1_Kpn3_JN233704_92	_FIIK_1_CP000648*	FII_1_pKP91_CP000966_17*	-	ColRNAI_1_DQ298019	FIBpQil_1_pQil_JN233705_318	-	-
1185	FIBK_1_Kpn3_JN233704_92	_FIIK_1_CP000648*	FII_1_pKP91_CP000966_17*	-	ColRNAI_1_DQ298019	FIBpQil_1_pQil_JN233705_318	-	-
1186	-	-	-	_R_1_DQ449578	-	-	-	-
1187	FIBK_1_Kpn3_JN233704_92	_FIIK_1_CP000648*	-	-	ColRNAI_1_DQ298019	-	-	-
1188	FIBK_1_Kpn3_JN233704_92	_FIIK_1_CP000648*	-	_R_1_DQ449578*	ColRNAI_1_DQ298019	FIBpQil_1_pQil_JN233705_318	-	-
1189	FIBK_1_Kpn3_JN233704_92*	_FIIK_1_CP000648*	-	_R_1_DQ449578	-	-	-	-
1190	FIBK_1_Kpn3_JN233704_92*	_FIIK_1_CP000648*	-	-	-	-	-	-
1191	FIBK_1_Kpn3_JN233704_92*	-	-	_R_1_DQ449578	-	-	-	-
1192	-	-	-	-	ColRNAI_1_DQ298019	-	-	-
1193	FIBK_1_Kpn3_JN233704_92	_FIIK_1_CP000648*	-	_R_1_DQ449578	-	-	-	-
1194	-	-	-	_R_1_DQ449578	-	-	-	-
1195	-	-	-	_R_1_DQ449578	-	-	-	-
1196	-	_FIIK_1_CP000648*	-	_R_1_DQ449578	ColRNAI_1_DQ298019	FIBpQil_1_pQil_JN233705_318	-	-
1197	FIBK_1_Kpn3_JN233704_92	_FIIK_1_CP000648	-	-	ColRNAI_1_DQ298019	FIBpQil_1_pQil_JN233705_318	-	-
1198	FIBK_1_Kpn3_JN233704_92	_FIIK_1_CP000648*	FII_1_pKP91_CP000966_17*	-	ColRNAI_1_DQ298019	FIBpQil_1_pQil_JN233705_318	-	-
1199	FIBK_1_Kpn3_JN233704_92	_FIIK_1_CP000648*	FII_1_pKP91_CP000966_17*	-	ColRNAI_1_DQ298019	FIBpQil_1_pQil_JN233705_318	-	-
1200	FIBK_1_Kpn3_JN233704_92	_FIIK_1_CP000648*	-	_R_1_DQ449578*	ColRNAI_1_DQ298019	FIBpQil_1_pQil_JN233705_318	-	-
1202	FIBK_1_Kpn3_JN233704_92	_FIIK_1_CP000648	FII_1_pKP91_CP000966_17*	-	ColRNAI_1_DQ298019	FIBpQil_1_pQil_JN233705_318	-	-
1203	FIBK_1_Kpn3_JN233704_92	_FIIK_1_CP000648*	-	-	-	-	-	-
1204	FIBK_1_Kpn3_JN233704_92	_FIIK_1_CP000648*	-	_R_1_DQ449578	-	-	-	-
1205	-	-	-	_R_1_DQ449578	-	-	-	-
1206	-	_FIIK_1_CP000648*	-	_R_1_DQ449578*	-	FIBpQil_1_pQil_JN233705_318	-	-
1207	FIBK_1_Kpn3_JN233704_92*	_FIIK_1_CP000648*	FII_1_pKP91_CP000966_17*	-	-	FIBpQil_1_pQil_JN233705_318	-	-
1208	FIBK_1_Kpn3_JN233704_92*	_FIIK_1_CP000648*	FII_1_pKP91_CP000966_17*	-	-	FIBpQil_1_pQil_JN233705_318	-	-
1209	-	-	-	_R_1_DQ449578	-	-	-	-
1210	FIBK_1_Kpn3_JN233704_92	_FIIK_1_CP000648*	-	-	ColRNAI_1_DQ298019	FIBpQil_1_pQil_JN233705_318	-	-
1211	-	-	-	_R_1_DQ449578	-	-	-	-
1213	-	-	-	-	-	-	-	-
1214	FIBK_1_Kpn3_JN233704_92*	_FIIK_1_CP000648*	-	-	-	-	-	-
1215	FIBK_1_Kpn3_JN233704_92	_FIIK_1_CP000648*	FII_1_pKP91_CP000966_17*	-	ColRNAI_1_DQ298019	FIBpQil_1_pQil_JN233705_318	-	-
1216	FIBK_1_Kpn3_JN233704_92	_FIIK_1_CP000648*	FII_1_pKP91_CP000966_17*	-	ColRNAI_1_DQ298019	FIBpQil_1_pQil_JN233705_318	-	-
1217	FIBK_1_Kpn3_JN233704_92	_FIIK_1_CP000648*	FII_1_pKP91_CP000966_17*	-	ColRNAI_1_DQ298019	FIBpQil_1_pQil_JN233705_318	-	-
1218	FIBK_1_Kpn3_JN233704_92	_FIIK_1_CP000648*	FII_1_pKP91_CP000966_17*	-	ColRNAI_1_DQ298019	FIBpQil_1_pQil_JN233705_318	-	-
1219	FIBK_1_Kpn3_JN233704_92	_FIIK_1_CP000648*	-	-	-	-	-	-
1220	FIBK_1_Kpn3_JN233704_92	_FIIK_1_CP000648	FII_1_pKP91_CP000966_17*	-	ColRNAI_1_DQ298019	FIBpQil_1_pQil_JN233705_318	-	-
1221	FIBK_1_Kpn3_JN233704_92	_FIIK_1_CP000648*	FII_1_pKP91_CP000966_17*	-	ColRNAI_1_DQ298019	FIBpQil_1_pQil_JN233705_318	-	-
1222	FIBK_1_Kpn3_JN233704_92	_FIIK_1_CP000648*	FII_1_pKP91_CP000966_17*	_R_1_DQ449578	-	FIBpQil_1_pQil_JN233705_318	-	-
1224	FIBK_1_Kpn3_JN233704_92	_FIIK_1_CP000648*	-	-	-	-	-	-
1226	-	_FIIK_1_CP000648*	FII_1_pKP91_CP000966_17*	_R_1_DQ449578	-	FIBpQil_1_pQil_JN233705_318	-	-
1230	FIBK_1_Kpn3_JN233704_92	_FIIK_1_CP000648*	-	_R_1_DQ449578	-	FIBpQil_1_pQil_JN233705_318	-	-
1231	FIBK_1_Kpn3_JN233704_92	-	-	-	-	-	-	-
1233	FIBK_1_Kpn3_JN233704_92*	_FIIK_1_CP000648*	-	-	-	-	-	-
1234	FIBK_1_Kpn3_JN233704_92	_FIIK_1_CP000648	FII_1_pKP91_CP000966_17*	-	ColRNAI_1_DQ298019	FIBpQil_1_pQil_JN233705_318	-	-
1236	FIBK_1_Kpn3_JN233704_92	_FIIK_1_CP000648*	-	_R_1_DQ449578	-	FIBpQil_1_pQil_JN233705_318	-	-
1237	-	-	-	_R_1_DQ449578	-	-	-	-
1239	FIBK_1_Kpn3_JN233704_92	_FIIK_1_CP000648*	FII_1_pKP91_CP000966_17*	-	ColRNAI_1_DQ298019	FIBpQil_1_pQil_JN233705_318	-	-
1240	FIBK_1_Kpn3_JN233704_92	_FIIK_1_CP000648*	FII_1_pKP91_CP000966_17*	-	ColRNAI_1_DQ298019	FIBpQil_1_pQil_JN233705_318	-	-
1241	FIBK_1_Kpn3_JN233704_92	_FIIK_1_CP000648*	FIIpHN7A8_1_pHN7A8_JN232517_11*	_R_1_DQ449578	-	-	-	-
1242	-	-	-	_R_1_DQ449578	-	-	-	-
1243	FIBK_1_Kpn3_JN233704_92	_FIIK_1_CP000648*	FII_1_pKP91_CP000966_17*	_R_1_DQ449578	-	-	-	-
1244	FIBK_1_Kpn3_JN233704_92	_FIIK_1_CP000648*	-	-	ColRNAI_1_DQ298019	-	-	-
1245	-	-	-	_R_1_DQ449578	ColFST258_1_JN247853_8*	-	-	-
1246	-	-	-	_R_1_DQ449578	ColRNAI_1_DQ298019	-	-	-
1248	FIBK_1_Kpn3_JN233704_92	_FIIK_1_CP000648	-	-	ColRNAI_1_DQ298019	-	-	-
1249	FIBK_1_Kpn3_JN233704_92*	-	-	-	-	-	-	-
1251	FIBK_1_Kpn3_JN233704_92	_FIIK_1_CP000648*	-	-	-	-	-	-
1252	-	-	FII_1_pKP91_CP000966_17*	_R_1_DQ449578	ColFST258_1_JN247853_8*	-	-	-
1253	-	_FIIK_1_CP000648*	FII_1_pKP91_CP000966_17*	_R_1_DQ449578	-	FIBpQil_1_pQil_JN233705_318	-	-
1254	FIBK_1_Kpn3_JN233704_92	_FIIK_1_CP000648*	FII_1_pKP91_CP000966_17*	-	ColRNAI_1_DQ298019	FIBpQil_1_pQil_JN233705_318	-	-
1255	FIBK_1_Kpn3_JN233704_92	_FIIK_1_CP000648	FII_1_pKP91_CP000966_17*	-	-	-	-	-
1256	FIBK_1_Kpn3_JN233704_92	_FIIK_1_CP000648*	-	-	-	-	-	-
1257	FIBK_1_Kpn3_JN233704_92	_FIIK_1_CP000648*	FII_1_pKP91_CP000966_17*	-	ColRNAI_1_DQ298019	FIBpQil_1_pQil_JN233705_318	-	-
1259	FIBK_1_Kpn3_JN233704_92	_FIIK_1_CP000648*	FII_1_pKP91_CP000966_17*	-	ColRNAI_1_DQ298019	FIBpQil_1_pQil_JN233705_318	-	-
1260	-	-	-	_R_1_DQ449578	ColRNAI_1_DQ298019	-	-	-
1261	FIBK_1_Kpn3_JN233704_92	_FIIK_1_CP000648*	-	-	ColRNAI_1_DQ298019	FIBpQil_1_pQil_JN233705_318	-	-
1262	FIBK_1_Kpn3_JN233704_92*	-	-	-	ColRNAI_1_DQ298019*	-	-	-
1263	-	-	-	-	-	-	-	-
1264	FIBK_1_Kpn3_JN233704_92*	FIIK_2_CP000966_pKp91_67	FII_1_pKP91_CP000966_17	-	-	-	-	-
1265	FIBK_1_Kpn3_JN233704_92*	_FIIK_1_CP000648*	-	-	-	-	-	-
1266	FIBK_1_Kpn3_JN233704_92	-	-	-	ColRNAI_1_DQ298019	-	-	-
1267	FIBK_1_Kpn3_JN233704_92*	FIIK_2_CP000966_pKp91_67	FII_1_pKP91_CP000966_17	-	-	-	-	-
1268	FIBK_1_Kpn3_JN233704_92	_FIIK_1_CP000648*	-	_R_1_DQ449578	-	-	-	-
1269	FIBK_1_Kpn3_JN233704_92	_FIIK_1_CP000648*	-	-	-	-	-	-
1270	FIBK_1_Kpn3_JN233704_92	_FIIK_1_CP000648*	FII_1_pKP91_CP000966_17*	-	-	-	-	-
1271	-	-	-	-	-	-	-	-
1272	-	_FIIK_1_CP000648*	-	_R_1_DQ449578	-	FIBpQil_1_pQil_JN233705_318	-	-
1273	FIBK_1_Kpn3_JN233704_92	_FIIK_1_CP000648*	-	_R_1_DQ449578	ColFST258_1_JN247853_8*	-	ybt 14; ICEKp5	-
1274	FIBK_1_Kpn3_JN233704_92*	_FIIK_1_CP000648*	-	_R_1_DQ449578*	-	-	-	-
1275	FIBK_1_Kpn3_JN233704_92	-	-	-	-	-	-	-
1276	FIBK_1_Kpn3_JN233704_92	_FIIK_1_CP000648	FIIpRSB107_1_pRSB107_AJ851089_12*	-	ColRNAI_1_DQ298019	FIBpQil_1_pQil_JN233705_318	ybt 17; ICEKp10	clb 3
1277	FIBK_1_Kpn3_JN233704_92	_FIIK_1_CP000648*	-	_R_1_DQ449578	-	-	-	-
1278	FIBK_1_Kpn3_JN233704_92	_FIIK_1_CP000648*	-	_R_1_DQ449578	-	-	-	-
1279	FIBK_1_Kpn3_JN233704_92*	_FIIK_1_CP000648*	-	-	-	-	-	-
1280	FIBK_1_Kpn3_JN233704_92	_FIIK_1_CP000648*	FII_1_pKP91_CP000966_17*	_R_1_DQ449578	-	-	-	-
1281	FIBK_1_Kpn3_JN233704_92*	_FIIK_1_CP000648*	-	-	ColFST258_1_JN247853_8*	-	-	clb 3
1282	-	-	-	_R_1_DQ449578	ColRNAI_1_DQ298019	-	-	-
1283	FIBK_1_Kpn3_JN233704_92	_FIIK_1_CP000648*	-	-	-	-	-	-
1284	-	_FIIK_1_CP000648*	-	-	-	FIBpQil_1_pQil_JN233705_318	-	-
1285	-	_FIIK_1_CP000648*	-	_R_1_DQ449578	ColRNAI_1_DQ298019	FIBpQil_1_pQil_JN233705_318	-	-
1286	-	-	-	_R_1_DQ449578	-	-	-	-
1301	-	-	-	_R_1_DQ449578	-	FIBpQil_1_pQil_JN233705_318	-	-
1302	FIBK_1_Kpn3_JN233704_92*	-	-	-	-	-	-	-
1303	FIBK_1_Kpn3_JN233704_92	_FIIK_1_CP000648*	FII_1_pKP91_CP000966_17*	-	ColRNAI_1_DQ298019	-	-	-
1304	FIBK_1_Kpn3_JN233704_92	_FIIK_1_CP000648*	FII_1_pKP91_CP000966_17*	-	ColFST258_1_JN247853_8*	FIBpQil_1_pQil_JN233705_318	-	-
1305	FIBK_1_Kpn3_JN233704_92	_FIIK_1_CP000648	FII_1_pKP91_CP000966_17*	-	ColRNAI_1_DQ298019	-	-	-
1306	FIBK_1_Kpn3_JN233704_92	_FIIK_1_CP000648*	-	_R_1_DQ449578	-	-	-	-
1307	FIBK_1_Kpn3_JN233704_92*	FIIK_2_CP000966_pKp91_67	FII_1_pKP91_CP000966_17*	-	-	-	-	-
1308	FIBK_1_Kpn3_JN233704_92*	_FIIK_1_CP000648*	FII_1_pKP91_CP000966_17*	-	-	-	-	-
1309	FIBK_1_Kpn3_JN233704_92	_FIIK_1_CP000648	-	_R_1_DQ449578	ColRNAI_1_DQ298019	FIBpQil_1_pQil_JN233705_318	-	-
1310	FIBK_1_Kpn3_JN233704_92	_FIIK_1_CP000648*	-	-	-	-	-	-
1311	FIBK_1_Kpn3_JN233704_92*	-	-	_R_1_DQ449578*	ColRNAI_1_DQ298019*	-	-	-
1312	-	-	-	_R_1_DQ449578	-	-	-	-
1313	FIBK_1_Kpn3_JN233704_92	_FIIK_1_CP000648*	-	_R_1_DQ449578	-	-	-	-
1314	FIBK_1_Kpn3_JN233704_92*	-	-	_R_1_DQ449578*	-	-	-	-
1315	FIBK_1_Kpn3_JN233704_92	_FIIK_1_CP000648*	-	_R_1_DQ449578	-	-	-	-
1316	FIBK_1_Kpn3_JN233704_92*	_FIIK_1_CP000648*	-	-	ColRNAI_1_DQ298019*	-	ybt 15; ICEKp11	-
1317	-	-	-	_R_1_DQ449578	-	-	-	-
1318	FIBK_1_Kpn3_JN233704_92	-	-	_R_1_DQ449578	-	-	-	-
1319	FIBK_1_Kpn3_JN233704_92	_FIIK_1_CP000648*	-	_R_1_DQ449578	-	-	-	-
1320	FIBK_1_Kpn3_JN233704_92	_FIIK_1_CP000648*	-	-	-	-	-	-
1321	FIBK_1_Kpn3_JN233704_92*	_FIIK_1_CP000648*	-	-	-	-	ybt 10; ICEKp4	-
1322	FIBK_1_Kpn3_JN233704_92	_FIIK_1_CP000648*	-	-	ColRNAI_1_DQ298019	-	-	-
1323	FIBK_1_Kpn3_JN233704_92*	FIIK_2_CP000966_pKp91_67*	FII_1_pKP91_CP000966_17*	-	-	-	-	-
1325	FIBK_1_Kpn3_JN233704_92	_FIIK_1_CP000648*	-	-	-	-	-	-
1326	FIBK_1_Kpn3_JN233704_92*	-	-	-	-	-	-	-
1327	FIBK_1_Kpn3_JN233704_92	_FIIK_1_CP000648*	FII_1_pKP91_CP000966_17*	-	ColRNAI_1_DQ298019	FIBpQil_1_pQil_JN233705_318	-	-
1328	FIBK_1_Kpn3_JN233704_92*	_FIIK_1_CP000648*	-	_R_1_DQ449578*	-	-	-	-
1329	FIBK_1_Kpn3_JN233704_92	_FIIK_1_CP000648*	-	_R_1_DQ449578	-	-	-	-
1330	-	-	-	_R_1_DQ449578	ColRNAI_1_DQ298019	-	-	-
1331	FIBK_1_Kpn3_JN233704_92	_FIIK_1_CP000648*	-	_R_1_DQ449578	-	-	-	-
1332	FIBK_1_Kpn3_JN233704_92	_FIIK_1_CP000648*	-	-	-	FIBpQil_1_pQil_JN233705_318	-	-
1333	-	-	FIIpRSB107_1_pRSB107_AJ851089_12	-	-	-	-	-
1334	FIBK_1_Kpn3_JN233704_92*	FIIK_2_CP000966_pKp91_67*	FII_1_pKP91_CP000966_17*	-	-	-	-	-
1335	FIBK_1_Kpn3_JN233704_92	-	-	-	ColRNAI_1_DQ298019*	-	-	-
1336	FIBK_1_Kpn3_JN233704_92	-	-	-	-	-	-	-
1337	FIBK_1_Kpn3_JN233704_92*	FIIK_2_CP000966_pKp91_67*	FII_1_pKP91_CP000966_17*	-	-	-	-	-
1338	-	-	-	_R_1_DQ449578	-	-	-	-
1339	FIBK_1_Kpn3_JN233704_92*	FIIK_2_CP000966_pKp91_67*	FII_1_pKP91_CP000966_17*	-	-	-	-	-
1340	FIBK_1_Kpn3_JN233704_92*	_FIIK_1_CP000648*	-	-	-	-	-	-
1341	-	-	-	-	-	-	-	-
1342	FIBK_1_Kpn3_JN233704_92	_FIIK_1_CP000648*	FII_1_pKP91_CP000966_17*	-	ColRNAI_1_DQ298019	FIBpQil_1_pQil_JN233705_318	-	-
1343	FIBK_1_Kpn3_JN233704_92	_FIIK_1_CP000648	FII_8_AM886293_pIP1206_21*	-	ColFST258_1_JN247853_8*	FIBpQil_1_pQil_JN233705_318*	ybt 12; ICEKp10	-
1344	FIBK_1_Kpn3_JN233704_92*	_FIIK_1_CP000648*	-	-	-	-	-	-
1345	-	-	-	_R_1_DQ449578	-	-	-	-
1346	FIBK_1_Kpn3_JN233704_92*	FIIK_2_CP000966_pKp91_67*	FII_1_pKP91_CP000966_17*	-	-	-	-	-
1347	FIBK_1_Kpn3_JN233704_92	_FIIK_1_CP000648*	FII_1_pKP91_CP000966_17*	-	ColRNAI_1_DQ298019	FIBpQil_1_pQil_JN233705_318	-	-
1348	FIBK_1_Kpn3_JN233704_92*	_FIIK_1_CP000648*	-	-	-	-	-	-
1349	FIBK_1_Kpn3_JN233704_92*	-	-	-	-	-	-	-
1350	-	-	-	_R_1_DQ449578	-	-	-	-
1351	FIBK_1_Kpn3_JN233704_92	_FIIK_1_CP000648*	-	_R_1_DQ449578	-	-	-	-
1352	FIBK_1_Kpn3_JN233704_92*	_FIIK_1_CP000648*	-	-	-	-	-	-
1353	-	-	-	-	-	-	-	-
1354	FIBK_1_Kpn3_JN233704_92	_FIIK_1_CP000648*	-	_R_1_DQ449578	-	-	-	-
1355	FIBK_1_Kpn3_JN233704_92*	FIIK_2_CP000966_pKp91_67*	FII_1_pKP91_CP000966_17*	-	-	-	-	-
1356	-	-	-	_R_1_DQ449578	-	-	-	-
1357	FIBK_1_Kpn3_JN233704_92	_FIIK_1_CP000648*	-	-	-	-	-	-
1358	-	-	FIIpRSB107_1_pRSB107_AJ851089_12	-	-	-	-	-
1359	FIBK_1_Kpn3_JN233704_92	_FIIK_1_CP000648*	FII_1_pKP91_CP000966_17*	-	-	-	-	-
1360	FIBK_1_Kpn3_JN233704_92*	_FIIK_1_CP000648*	-	-	-	-	-	-
1361	FIBK_1_Kpn3_JN233704_92*	_FIIK_1_CP000648*	-	-	-	-	-	-
1362	FIBK_1_Kpn3_JN233704_92*	-	-	-	-	-	-	-
1363	FIBK_1_Kpn3_JN233704_92*	-	-	-	-	-	-	-
1364	FIBK_1_Kpn3_JN233704_92	_FIIK_1_CP000648	FII_1_pKP91_CP000966_17*	-	ColRNAI_1_DQ298019	FIBpQil_1_pQil_JN233705_318	-	-
1365	-	-	-	-	-	-	ybt 16; ICEKp12	-
1366	-	-	-	_R_1_DQ449578*	-	-	-	-
1369	-	-	-	-	ColFST258_1_JN247853_8*	-	ybt 17; ICEKp10	clb 3
1370	FIBK_1_Kpn3_JN233704_92	_FIIK_1_CP000648*	-	-	-	-	-	-
1371	-	-	-	_R_1_DQ449578	ColRNAI_1_DQ298019	-	-	-
1372	FIBK_1_Kpn3_JN233704_92*	_FIIK_1_CP000648*	FII_1_pKP91_CP000966_17*	-	-	-	-	-
1373	-	-	-	_R_1_DQ449578	ColRNAI_1_DQ298019	-	-	-
1374	FIBK_1_Kpn3_JN233704_92*	-	-	_R_1_DQ449578	ColRNAI_1_DQ298019	-	-	-
1376	-	-	-	_R_1_DQ449578	-	-	-	-
1377	-	-	-	_R_1_DQ449578	-	-	-	-
1378	FIBK_1_Kpn3_JN233704_92*	_FIIK_1_CP000648*	FII_1_pKP91_CP000966_17*	-	-	-	-	-
1380	FIBK_1_Kpn3_JN233704_92*	_FIIK_1_CP000648*	FIIpSE11_1_pSE11_AP009242_13*	-	-	-	-	-
1381	FIBK_1_Kpn3_JN233704_92*	-	-	-	-	-	-	-
1382	FIBK_1_Kpn3_JN233704_92*	-	-	-	-	-	-	-
1383	-	-	-	_R_1_DQ449578	-	-	-	-
1384	FIBK_1_Kpn3_JN233704_92	_FIIK_1_CP000648*	-	-	-	-	-	-
1385	FIBK_1_Kpn3_JN233704_92*	_FIIK_1_CP000648*	-	-	-	-	-	-
1386	FIBK_1_Kpn3_JN233704_92	_FIIK_1_CP000648*	-	-	-	-	-	-
1387	FIBK_1_Kpn3_JN233704_92	_FIIK_1_CP000648*	-	-	-	-	ybt 16; ICEKp12	-
1388	-	-	-	_R_1_DQ449578	-	-	-	-
1389	-	-	-	-	-	-	ybt 16; ICEKp12	-
1390	-	-	-	_R_1_DQ449578	-	-	-	-
1392	FIBK_1_Kpn3_JN233704_92*	-	FII_8_AM886293_pIP1206_21*	_R_1_DQ449578	-	-	-	-
1393	FIBK_1_Kpn3_JN233704_92	_FIIK_1_CP000648*	-	-	ColRNAI_1_DQ298019	FIBpQil_1_pQil_JN233705_318	-	-
1394	FIBK_1_Kpn3_JN233704_92	_FIIK_1_CP000648	FII_1_pKP91_CP000966_17*	-	ColRNAI_1_DQ298019	-	-	-
1397	FIBK_1_Kpn3_JN233704_92	_FIIK_1_CP000648*	FII_1_pKP91_CP000966_17*	-	ColRNAI_1_DQ298019	FIBpQil_1_pQil_JN233705_318	ybt 10; ICEKp4	-
1398	FIBK_1_Kpn3_JN233704_92*	_FIIK_1_CP000648*	FII_1_pKP91_CP000966_17*	-	-	FIBpQil_1_pQil_JN233705_318	-	-
1400	-	-	-	-	-	-	ybt 16; ICEKp12	-
1401	-	_FIIK_1_CP000648*	FII_1_pSFO_AF401292_16*	-	-	FIBpQil_1_pQil_JN233705_318	-	-
1402	FIBK_1_Kpn3_JN233704_92	FIIK_2_CP000966_pKp91_67*	FII_1_pKP91_CP000966_17*	-	ColRNAI_1_DQ298019*	-	ybt 16; ICEKp12	-
1403	FIBK_1_Kpn3_JN233704_92	_FIIK_1_CP000648	FII_1_pKP91_CP000966_17*	-	ColRNAI_1_DQ298019	-	-	-
1404	FIBK_1_Kpn3_JN233704_92*	-	-	_R_1_DQ449578	-	-	ybt 10; ICEKp4	-
1405	FIBK_1_Kpn3_JN233704_92*	-	-	-	ColRNAI_1_DQ298019*	-	-	-
1406	FIBK_1_Kpn3_JN233704_92*	_FIIK_1_CP000648*	FII_1_pKP91_CP000966_17*	_R_1_DQ449578*	ColRNAI_1_DQ298019*	FIBpQil_1_pQil_JN233705_318	-	-
1407	FIBK_1_Kpn3_JN233704_92	_FIIK_1_CP000648*	FII_1_pKP91_CP000966_17*	-	ColFST258_1_JN247853_8*	FIBpQil_1_pQil_JN233705_318	-	-
1408	FIBK_1_Kpn3_JN233704_92	-	FII_1_pKP91_CP000966_17*	-	ColRNAI_1_DQ298019	FIBpQil_1_pQil_JN233705_318	ybt 10; ICEKp4	-
1409	-	-	-	-	-	-	ybt 16; ICEKp12	-
1410	-	-	-	-	-	-	ybt 16; ICEKp12	-
1411	FIBK_1_Kpn3_JN233704_92	_FIIK_1_CP000648*	FII_3_AF401292_pSFo157_18*	_R_1_DQ449578	-	-	-	-
1413	-	_FIIK_1_CP000648*	FII_1_pKP91_CP000966_17*	-	-	FIBpQil_1_pQil_JN233705_318	-	-
1414	FIBK_1_Kpn3_JN233704_92*	_FIIK_1_CP000648*	-	-	-	-	-	-
1415	-	_FIIK_1_CP000648*	FII_3_AF401292_pSFo157_18*	-	-	FIBpQil_1_pQil_JN233705_318	-	-
1416	FIBK_1_Kpn3_JN233704_92*	-	-	_R_1_DQ449578*	ColRNAI_1_DQ298019*	-	-	-
1417	-	-	-	_R_1_DQ449578	-	-	-	-
1418	FIBK_1_Kpn3_JN233704_92	-	-	_R_1_DQ449578	ColFST258_1_JN247853_8*	-	-	-
1419	-	-	-	_R_1_DQ449578	ColRNAI_1_DQ298019*	-	-	-
1420	FIBK_1_Kpn3_JN233704_92	_FIIK_1_CP000648*	FII_1_pKP91_CP000966_17*	-	ColRNAI_1_DQ298019	FIBpQil_1_pQil_JN233705_318	-	-
1422	FIBK_1_Kpn3_JN233704_92	FIIK_2_CP000966_pKp91_67*	FII_3_AF401292_pSFo157_18*	_R_1_DQ449578	ColRNAI_1_DQ298019	FIBpQil_1_pQil_JN233705_318	-	-
1423	FIBK_1_Kpn3_JN233704_92*	_FIIK_1_CP000648*	-	_R_1_DQ449578*	ColRNAI_1_DQ298019*	-	-	-
1424	FIBK_1_Kpn3_JN233704_92*	_FIIK_1_CP000648*	FII_1_pKP91_CP000966_17*	-	-	FIBpQil_1_pQil_JN233705_318	ybt 10; ICEKp4	-
1425	FIBK_1_Kpn3_JN233704_92*	FIIK_2_CP000966_pKp91_67*	FII_1_pKP91_CP000966_17*	-	-	-	-	-
1426	FIBK_1_Kpn3_JN233704_92	FIIK_2_CP000966_pKp91_67*	FII_1_pKP91_CP000966_17*	-	ColRNAI_1_DQ298019*	-	-	-
1427	FIBK_1_Kpn3_JN233704_92*	_FIIK_1_CP000648*	FII_1_pKP91_CP000966_17*	-	-	-	-	-
1428	FIBK_1_Kpn3_JN233704_92	_FIIK_1_CP000648*	FII_3_AF401292_pSFo157_18*	_R_1_DQ449578	ColRNAI_1_DQ298019	FIBpQil_1_pQil_JN233705_318	-	-
1429	FIBK_1_Kpn3_JN233704_92*	-	-	-	-	-	-	-
1430	FIBK_1_Kpn3_JN233704_92*	_FIIK_1_CP000648*	FII_1_pKP91_CP000966_17*	-	ColFST258_1_JN247853_8*	-	ybt 17; ICEKp10	clb 3
1431	-	-	-	_R_1_DQ449578	-	-	-	-
1432	FIBK_1_Kpn3_JN233704_92*	_FIIK_1_CP000648*	-	-	-	-	-	-
1433	FIBK_1_Kpn3_JN233704_92*	_FIIK_1_CP000648*	-	-	-	-	-	-
1434	FIBK_1_Kpn3_JN233704_92*	_FIIK_1_CP000648*	-	-	-	-	-	-
1435	-	-	-	_R_1_DQ449578	-	-	-	-
1436	FIBK_1_Kpn3_JN233704_92	_FIIK_1_CP000648	FII_1_pKP91_CP000966_17*	-	-	-	-	-
1437	FIBK_1_Kpn3_JN233704_92	_FIIK_1_CP000648	FII_1_pKP91_CP000966_17*	-	ColRNAI_1_DQ298019	FIBpQil_1_pQil_JN233705_318	-	-
1438	FIBK_1_Kpn3_JN233704_92*	_FIIK_1_CP000648*	FII_1_pKP91_CP000966_17*	-	ColFST258_1_JN247853_8*	-	ybt 17; ICEKp10	clb 3
1439	FIBK_1_Kpn3_JN233704_92	_FIIK_1_CP000648*	-	_R_1_DQ449578	ColRNAI_1_DQ298019	FIBpQil_1_pQil_JN233705_318	-	-
1440	FIBK_1_Kpn3_JN233704_92	_FIIK_1_CP000648*	-	_R_1_DQ449578	-	-	-	-
1441	FIBK_1_Kpn3_JN233704_92*	-	-	-	-	-	-	-
1442	FIBK_1_Kpn3_JN233704_92*	_FIIK_1_CP000648*	FII_1_pKP91_CP000966_17*	-	ColRNAI_1_DQ298019*	-	ybt 17; ICEKp10	clb 3
1443	FIBK_1_Kpn3_JN233704_92	_FIIK_1_CP000648*	-	_R_1_DQ449578	ColRNAI_1_DQ298019	FIBpQil_1_pQil_JN233705_318	-	-
1444	FIBK_1_Kpn3_JN233704_92*	_FIIK_1_CP000648*	-	-	-	-	-	-
1445	FIBK_1_Kpn3_JN233704_92	_FIIK_1_CP000648*	FII_1_pKP91_CP000966_17*	_R_1_DQ449578	-	-	-	-
1446	-	_FIIK_1_CP000648*	FIIpRSB107_1_pRSB107_AJ851089_12	-	ColRNAI_1_DQ298019	FIBpQil_1_pQil_JN233705_318	-	-
1447	FIBK_1_Kpn3_JN233704_92*	_FIIK_1_CP000648*	FII_1_pKP91_CP000966_17*	-	ColFST258_1_JN247853_8*	-	-	-
1448	FIBK_1_Kpn3_JN233704_92*	_FIIK_1_CP000648*	-	-	-	FIBpQil_1_pQil_JN233705_318	ybt 10; ICEKp4	-
1449	FIBK_1_Kpn3_JN233704_92	_FIIK_1_CP000648*	FII_3_AF401292_pSFo157_18*	_R_1_DQ449578	ColRNAI_1_DQ298019	FIBpQil_1_pQil_JN233705_318	-	-
1450	FIBK_1_Kpn3_JN233704_92	_FIIK_1_CP000648*	FII_3_AF401292_pSFo157_18*	_R_1_DQ449578	ColRNAI_1_DQ298019	FIBpQil_1_pQil_JN233705_318	-	-
1451	-	-	-	_R_1_DQ449578	-	-	-	-
1452	FIBK_1_Kpn3_JN233704_92	_FIIK_1_CP000648	FII_1_pKP91_CP000966_17*	-	ColRNAI_1_DQ298019	-	-	-
1453	-	FIIK_2_CP000966_pKp91_67*	FIIpRSB107_1_pRSB107_AJ851089_12	-	ColRNAI_1_DQ298019	FIBpQil_1_pQil_JN233705_318	-	-
1454	FIBK_1_Kpn3_JN233704_92*	_FIIK_1_CP000648*	FII_1_pKP91_CP000966_17*	-	ColRNAI_1_DQ298019*	-	ybt 17; ICEKp10	clb 3
1455	FIBK_1_Kpn3_JN233704_92*	_FIIK_1_CP000648*	-	-	-	-	-	-
1456	FIBK_1_Kpn3_JN233704_92*	_FIIK_1_CP000648*	FII_1_pKP91_CP000966_17*	-	-	FIBpQil_1_pQil_JN233705_318	ybt 10; ICEKp4	-
1457	FIBK_1_Kpn3_JN233704_92	_FIIK_1_CP000648*	FII_1_pKP91_CP000966_17*	-	ColRNAI_1_DQ298019	FIBpQil_1_pQil_JN233705_318	-	-
1458	FIBK_1_Kpn3_JN233704_92	_FIIK_1_CP000648*	FII_1_pKP91_CP000966_17*	-	-	-	-	-
1460	FIBK_1_Kpn3_JN233704_92	_FIIK_1_CP000648*	FII_3_AF401292_pSFo157_18*	_R_1_DQ449578	ColRNAI_1_DQ298019	FIBpQil_1_pQil_JN233705_318	-	-
1461	FIBK_1_Kpn3_JN233704_92*	-	-	-	-	-	-	-
1462	FIBK_1_Kpn3_JN233704_92*	_FIIK_1_CP000648*	FII_1_pKP91_CP000966_17*	-	-	FIBpQil_1_pQil_JN233705_318	-	-
1463	FIBK_1_Kpn3_JN233704_92*	-	FII29_1_pUTI89_CP003035_15*	-	-	-	-	-
1464	FIBK_1_Kpn3_JN233704_92	_FIIK_1_CP000648	FII_1_pKP91_CP000966_17*	-	-	-	-	-
1465	FIBK_1_Kpn3_JN233704_92*	_FIIK_1_CP000648*	FII_1_pKP91_CP000966_17*	-	ColRNAI_1_DQ298019*	-	ybt 17; ICEKp10	clb 3
1466	FIBK_1_Kpn3_JN233704_92	_FIIK_1_CP000648*	FII_1_pKP91_CP000966_17*	_R_1_DQ449578	-	FIBpQil_1_pQil_JN233705_318	-	-
1467	FIBK_1_Kpn3_JN233704_92	_FIIK_1_CP000648*	FII_1_pKP91_CP000966_17*	-	-	-	-	-
1469	FIBK_1_Kpn3_JN233704_92*	_FIIK_1_CP000648*	FII_1_pKP91_CP000966_17*	-	-	-	ybt 10; ICEKp4	-
1470	FIBK_1_Kpn3_JN233704_92*	_FIIK_1_CP000648*	-	-	-	-	ybt 10; ICEKp4	-
1471	FIBK_1_Kpn3_JN233704_92*	-	-	-	-	-	-	-
1472	FIBK_1_Kpn3_JN233704_92	_FIIK_1_CP000648	FII_1_pKP91_CP000966_17*	-	ColRNAI_1_DQ298019	FIBpQil_1_pQil_JN233705_318	-	-
1473	-	-	-	_R_1_DQ449578	-	-	-	-
1474	FIBK_1_Kpn3_JN233704_92	_FIIK_1_CP000648	FII_1_pKP91_CP000966_17*	-	ColRNAI_1_DQ298019	FIBpQil_1_pQil_JN233705_318	-	-
1475	-	-	-	_R_1_DQ449578	-	-	-	-
1476	FIBK_1_Kpn3_JN233704_92*	_FIIK_1_CP000648*	-	-	-	-	-	-
1477	-	-	-	_R_1_DQ449578	-	-	-	-
1478	-	-	-	_R_1_DQ449578	-	-	-	-
1479	-	-	-	-	ColFST258_1_JN247853_8*	-	-	-
1480	FIBK_1_Kpn3_JN233704_92	_FIIK_1_CP000648*	FII_1_pKP91_CP000966_17*	-	ColRNAI_1_DQ298019	FIBpQil_1_pQil_JN233705_318	-	-
1481	-	FIIK_2_CP000966_pKp91_67	FII_1_pKP91_CP000966_17	-	-	-	-	-
1482	FIBK_1_Kpn3_JN233704_92	_FIIK_1_CP000648	FII_1_pKP91_CP000966_17*	-	-	-	-	-
1483	-	_FIIK_1_CP000648*	-	-	ColRNAI_1_DQ298019	FIBpQil_1_pQil_JN233705_318	ybt 10; ICEKp4	-
1484	-	-	-	_R_1_DQ449578	-	-	-	-
1485	FIBK_1_Kpn3_JN233704_92*	-	-	-	-	-	-	-
1486	FIBK_1_Kpn3_JN233704_92*	FIIK_2_CP000966_pKp91_67*	-	-	-	-	-	-
1487	-	-	-	_R_1_DQ449578	-	-	-	-
1488	FIBK_1_Kpn3_JN233704_92	_FIIK_1_CP000648	FII_1_pKP91_CP000966_17*	_R_1_DQ449578	ColRNAI_1_DQ298019	FIBpQil_1_pQil_JN233705_318	-	-
1489	-	_FIIK_1_CP000648*	FII_1_pKP91_CP000966_17*	_R_1_DQ449578	-	FIBpQil_1_pQil_JN233705_318	-	-
1490	FIBK_1_Kpn3_JN233704_92*	-	-	-	-	-	ybt 14; ICEKp5	-
1491	FIBK_1_Kpn3_JN233704_92	_FIIK_1_CP000648*	FII_1_pKP91_CP000966_17*	-	ColRNAI_1_DQ298019	FIBpQil_1_pQil_JN233705_318	-	-
1493	FIBK_1_Kpn3_JN233704_92	_FIIK_1_CP000648*	FII_1_pKP91_CP000966_17*	-	-	-	-	-
1494	FIBK_1_Kpn3_JN233704_92	_FIIK_1_CP000648*	FII_1_pKP91_CP000966_17*	-	ColRNAI_1_DQ298019	FIBpQil_1_pQil_JN233705_318	-	-
1495	-	_FIIK_1_CP000648*	FII_4_M26937_pSu316_19*	-	ColRNAI_1_DQ298019	FIBpQil_1_pQil_JN233705_318	-	-
1496	FIBK_1_Kpn3_JN233704_92	_FIIK_1_CP000648*	FII_1_pKP91_CP000966_17*	-	ColRNAI_1_DQ298019	FIBpQil_1_pQil_JN233705_318	-	-
1497	-	_FIIK_1_CP000648*	FII_1_pKP91_CP000966_17*	_R_1_DQ449578	-	FIBpQil_1_pQil_JN233705_318	-	-
1498	FIBK_1_Kpn3_JN233704_92	_FIIK_1_CP000648*	FII_1_pKP91_CP000966_17*	_R_1_DQ449578	ColFST258_1_JN247853_8*	-	-	-
1499	FIBK_1_Kpn3_JN233704_92*	_FIIK_1_CP000648*	-	-	-	-	-	-
1500	FIBK_1_Kpn3_JN233704_92*	_FIIK_1_CP000648*	-	-	ColRNAI_1_DQ298019*	-	ybt 17; ICEKp10	clb 3
1501	FIBK_1_Kpn3_JN233704_92	_FIIK_1_CP000648*	FII_1_pKP91_CP000966_17*	_R_1_DQ449578	-	-	-	-
1502	FIBK_1_Kpn3_JN233704_92	_FIIK_1_CP000648	FII_1_pKP91_CP000966_17*	-	ColRNAI_1_DQ298019	FIBpQil_1_pQil_JN233705_318	-	-
1504	-	_FIIK_1_CP000648*	FII_1_pKP91_CP000966_17*	-	ColRNAI_1_DQ298019	FIBpQil_1_pQil_JN233705_318	ybt 10; ICEKp4	-
1505	FIBK_1_Kpn3_JN233704_92	_FIIK_1_CP000648*	FII_1_pKP91_CP000966_17*	-	ColRNAI_1_DQ298019	FIBpQil_1_pQil_JN233705_318	-	-
1506	FIBK_1_Kpn3_JN233704_92	_FIIK_1_CP000648	FII_1_pKP91_CP000966_17*	-	ColRNAI_1_DQ298019	FIBpQil_1_pQil_JN233705_318	-	-
1507	-	-	-	_R_1_DQ449578	-	-	-	-
1508	FIBK_1_Kpn3_JN233704_92*	-	-	-	-	-	-	-
1509	FIBK_1_Kpn3_JN233704_92*	_FIIK_1_CP000648*	FII_1_pKP91_CP000966_17*	-	-	-	-	-
1510	FIBK_1_Kpn3_JN233704_92*	_FIIK_1_CP000648*	FIIpRSB107_1_pRSB107_AJ851089_12*	-	-	-	-	-
1511	FIBK_1_Kpn3_JN233704_92	_FIIK_1_CP000648*	FII_1_pKP91_CP000966_17*	-	-	FIBpQil_1_pQil_JN233705_318	-	-
1512	FIBK_1_Kpn3_JN233704_92	_FIIK_1_CP000648	FII_1_pKP91_CP000966_17*	-	ColRNAI_1_DQ298019	-	-	-
1513	-	-	-	_R_1_DQ449578	-	-	-	-
1514	FIBK_1_Kpn3_JN233704_92	_FIIK_1_CP000648*	-	-	-	-	-	-
1515	-	_FIIK_1_CP000648*	FII_1_pKP91_CP000966_17*	-	ColRNAI_1_DQ298019	FIBpQil_1_pQil_JN233705_318	ybt 14; ICEKp5	-
1516	FIBK_1_Kpn3_JN233704_92	_FIIK_1_CP000648	FII_1_pKP91_CP000966_17*	-	ColRNAI_1_DQ298019	FIBpQil_1_pQil_JN233705_318	-	-
1517	FIBK_1_Kpn3_JN233704_92	_FIIK_1_CP000648*	FII_1_pKP91_CP000966_17*	-	ColRNAI_1_DQ298019	FIBpQil_1_pQil_JN233705_318	-	-
1518	FIBK_1_Kpn3_JN233704_92	_FIIK_1_CP000648*	FII_1_pKP91_CP000966_17*	-	-	-	-	-
1520	FIBK_1_Kpn3_JN233704_92*	_FIIK_1_CP000648*	FII_1_pKP91_CP000966_17*	-	ColRNAI_1_DQ298019	FIBpQil_1_pQil_JN233705_318*	-	-
1521	-	-	-	_R_1_DQ449578	-	-	-	-
1522	FIBK_1_Kpn3_JN233704_92	_FIIK_1_CP000648*	FII_1_pKP91_CP000966_17*	-	ColRNAI_1_DQ298019	FIBpQil_1_pQil_JN233705_318	-	-
1523	FIBK_1_Kpn3_JN233704_92	_FIIK_1_CP000648	-	-	-	-	ybt 9; ICEKp3	-
1524	FIBK_1_Kpn3_JN233704_92*	_FIIK_1_CP000648*	FII_1_pKP91_CP000966_17*	-	-	-	-	-
1525	-	-	-	_R_1_DQ449578*	-	-	-	-
1526	FIBK_1_Kpn3_JN233704_92*	_FIIK_1_CP000648*	-	-	ColRNAI_1_DQ298019*	-	-	-
1527	FIBK_1_Kpn3_JN233704_92*	-	-	-	-	-	-	-
1529	FIBK_1_Kpn3_JN233704_92*	_FIIK_1_CP000648*	FII_1_pKP91_CP000966_17*	-	ColRNAI_1_DQ298019	-	ybt 17; ICEKp10	clb 3
1530	FIBK_1_Kpn3_JN233704_92	_FIIK_1_CP000648*	FII_1_pKP91_CP000966_17*	-	ColFST258_1_JN247853_8*	FIBpQil_1_pQil_JN233705_318	-	-
1531	-	-	-	_R_1_DQ449578	-	-	-	-
1532	FIBK_1_Kpn3_JN233704_92	_FIIK_1_CP000648*	-	-	ColFST258_1_JN247853_8*	-	-	-
1533	FIBK_1_Kpn3_JN233704_92*	_FIIK_1_CP000648*	FII_1_pKP91_CP000966_17*	-	-	-	-	-
1534	FIBK_1_Kpn3_JN233704_92*	_FIIK_1_CP000648*	-	-	-	-	-	-
1535	FIBK_1_Kpn3_JN233704_92*	_FIIK_1_CP000648*	-	-	-	-	-	-
1536	FIBK_1_Kpn3_JN233704_92	_FIIK_1_CP000648*	-	-	-	-	-	-
1537	FIBK_1_Kpn3_JN233704_92	_FIIK_1_CP000648*	-	-	ColRNAI_1_DQ298019	-	-	-
1539	-	-	-	_R_1_DQ449578	-	-	-	-
1540	FIBK_1_Kpn3_JN233704_92	_FIIK_1_CP000648*	FII_1_pKP91_CP000966_17*	-	ColRNAI_1_DQ298019	FIBpQil_1_pQil_JN233705_318	-	-
1542	FIBK_1_Kpn3_JN233704_92*	_FIIK_1_CP000648*	-	-	-	-	ybt 14; ICEKp5	-
1543	FIBK_1_Kpn3_JN233704_92*	_FIIK_1_CP000648*	-	-	-	-	-	-
1544	FIBK_1_Kpn3_JN233704_92*	_FIIK_1_CP000648*	-	-	-	-	-	-
1545	FIBK_1_Kpn3_JN233704_92*	_FIIK_1_CP000648*	-	-	-	-	-	-
1546	FIBK_1_Kpn3_JN233704_92*	_FIIK_1_CP000648*	FII_1_pKP91_CP000966_17*	-	-	-	ybt 10; ICEKp4	-
1547	FIBK_1_Kpn3_JN233704_92*	_FIIK_1_CP000648*	-	-	-	-	-	-
1548	FIBK_1_Kpn3_JN233704_92	_FIIK_1_CP000648*	FII_1_pKP91_CP000966_17*	-	ColFST258_1_JN247853_8*	FIBpQil_1_pQil_JN233705_318	-	-
1549	FIBK_1_Kpn3_JN233704_92	_FIIK_1_CP000648*	FII_1_pKP91_CP000966_17*	-	ColRNAI_1_DQ298019	FIBpQil_1_pQil_JN233705_318	-	-
1550	-	-	-	_R_1_DQ449578	-	-	ybt 5; ICEKp6	-
1551	FIBK_1_Kpn3_JN233704_92*	-	-	-	-	-	-	-
1552	-	-	-	_R_1_DQ449578	-	-	-	-
1555	FIBK_1_Kpn3_JN233704_92	_FIIK_1_CP000648*	FII_1_pKP91_CP000966_17*	_R_1_DQ449578	-	FIBpQil_1_pQil_JN233705_318	-	-
1556	FIBK_1_Kpn3_JN233704_92*	_FIIK_1_CP000648*	FII_1_pKP91_CP000966_17*	-	-	-	-	-
1557	-	-	-	-	ColRNAI_1_DQ298019	-	ybt 17; ICEKp10	clb 3
1558	FIBK_1_Kpn3_JN233704_92*	_FIIK_1_CP000648*	-	-	-	-	-	-
1559	FIBK_1_Kpn3_JN233704_92*	_FIIK_1_CP000648*	FII_1_pKP91_CP000966_17*	-	-	-	-	-
1560	FIBK_1_Kpn3_JN233704_92	_FIIK_1_CP000648*	FII_4_M26937_pSu316_19*	-	-	FIBpQil_1_pQil_JN233705_318	-	-
1561	FIBK_1_Kpn3_JN233704_92	_FIIK_1_CP000648*	FII_1_pKP91_CP000966_17*	-	ColRNAI_1_DQ298019	FIBpQil_1_pQil_JN233705_318	-	-
1562	FIBK_1_Kpn3_JN233704_92	_FIIK_1_CP000648*	FII_1_pKP91_CP000966_17*	-	ColRNAI_1_DQ298019	FIBpQil_1_pQil_JN233705_318	-	-
1564	-	-	-	_R_1_DQ449578	-	-	-	-
1565	-	-	-	_R_1_DQ449578	-	-	-	-
1566	FIBK_1_Kpn3_JN233704_92*	_FIIK_1_CP000648*	FII_1_pKP91_CP000966_17*	-	ColRNAI_1_DQ298019	-	ybt 17; ICEKp10	clb 3
1567	-	-	-	_R_1_DQ449578	ColRNAI_1_DQ298019	-	-	-
1568	FIBK_1_Kpn3_JN233704_92*	_FIIK_1_CP000648*	-	-	-	-	-	-
1569	FIBK_1_Kpn3_JN233704_92	_FIIK_1_CP000648*	FII_1_pKP91_CP000966_17*	-	-	-	-	-
1570	FIBK_1_Kpn3_JN233704_92*	_FIIK_1_CP000648*	FII_1_pKP91_CP000966_17*	_R_1_DQ449578	-	-	-	-
1571	FIBK_1_Kpn3_JN233704_92	-	-	-	-	-	-	-
1572	FIBK_1_Kpn3_JN233704_92	_FIIK_1_CP000648*	-	-	ColRNAI_1_DQ298019	-	-	-
1573	FIBK_1_Kpn3_JN233704_92*	-	-	-	-	-	-	-
1575	FIBK_1_Kpn3_JN233704_92	_FIIK_1_CP000648*	FII_1_pKP91_CP000966_17*	-	ColRNAI_1_DQ298019	-	-	-
1576	FIBK_1_Kpn3_JN233704_92	_FIIK_1_CP000648*	FII_1_pKP91_CP000966_17*	-	ColRNAI_1_DQ298019	FIBpQil_1_pQil_JN233705_318	-	-
1577	FIBK_1_Kpn3_JN233704_92	_FIIK_1_CP000648*	FII_1_pKP91_CP000966_17*	-	ColRNAI_1_DQ298019	FIBpQil_1_pQil_JN233705_318	-	-
1578	FIBK_1_Kpn3_JN233704_92	_FIIK_1_CP000648*	FII_1_pKP91_CP000966_17*	-	-	-	-	-
1579	FIBK_1_Kpn3_JN233704_92	-	-	-	-	-	-	-
1580	FIBK_1_Kpn3_JN233704_92*	_FIIK_1_CP000648*	FII_1_pKP91_CP000966_17*	-	ColFST258_1_JN247853_8*	-	ybt 17; ICEKp10	clb 3
1582	FIBK_1_Kpn3_JN233704_92*	-	-	-	-	-	-	-
1583	FIBK_1_Kpn3_JN233704_92	-	-	-	-	-	ybt 10; ICEKp4	-
1584	FIBK_1_Kpn3_JN233704_92	-	-	-	-	-	-	-
1585	FIBK_1_Kpn3_JN233704_92*	FIIK_2_CP000966_pKp91_67*	FII_1_pKP91_CP000966_17*	-	ColRNAI_1_DQ298019	-	ybt 17; ICEKp10	clb 3
1586	FIBK_1_Kpn3_JN233704_92	-	-	-	-	-	ybt 10; ICEKp4	-
1587	FIBK_1_Kpn3_JN233704_92	_FIIK_1_CP000648*	-	_R_1_DQ449578	-	-	-	-
1588	-	-	-	_R_1_DQ449578	-	-	-	-
1590	FIBK_1_Kpn3_JN233704_92	-	-	-	-	-	-	-
1591	FIBK_1_Kpn3_JN233704_92*	_FIIK_1_CP000648*	FII_1_pKP91_CP000966_17*	_R_1_DQ449578*	-	-	-	-
1592	-	-	-	-	-	-	-	-
1593	FIBK_1_Kpn3_JN233704_92	_FIIK_1_CP000648*	-	-	-	-	-	-
1594	FIBK_1_Kpn3_JN233704_92	_FIIK_1_CP000648*	FII_1_pKP91_CP000966_17*	-	ColRNAI_1_DQ298019	FIBpQil_1_pQil_JN233705_318	-	-
1595	-	-	-	_R_1_DQ449578	ColRNAI_1_DQ298019*	-	-	-
1596	FIBK_1_Kpn3_JN233704_92	-	-	_R_1_DQ449578	-	-	-	-
1597	FIBK_1_Kpn3_JN233704_92	-	-	-	-	-	-	-
1598	FIBK_1_Kpn3_JN233704_92	FIIK_2_CP000966_pKp91_67*	FIIpHN7A8_1_pHN7A8_JN232517_11*	_R_1_DQ449578	-	-	-	-
1601	FIBK_1_Kpn3_JN233704_92	_FIIK_1_CP000648*	FII_1_pKP91_CP000966_17*	-	ColRNAI_1_DQ298019	FIBpQil_1_pQil_JN233705_318	-	-
1603	FIBK_1_Kpn3_JN233704_92	_FIIK_1_CP000648	FII_1_pKP91_CP000966_17*	_R_1_DQ449578	ColRNAI_1_DQ298019	-	-	-
1604	FIBK_1_Kpn3_JN233704_92	_FIIK_1_CP000648*	FII_1_pKP91_CP000966_17*	-	ColRNAI_1_DQ298019	FIBpQil_1_pQil_JN233705_318	-	-
1605	FIBK_1_Kpn3_JN233704_92	_FIIK_1_CP000648*	-	_R_1_DQ449578	-	-	-	-
1607	FIBK_1_Kpn3_JN233704_92*	_FIIK_1_CP000648*	-	-	-	-	-	-
1608	FIBK_1_Kpn3_JN233704_92	_FIIK_1_CP000648	-	-	ColRNAI_1_DQ298019	-	ybt 17; ICEKp10	clb 3
1609	FIBK_1_Kpn3_JN233704_92	_FIIK_1_CP000648*	-	-	ColRNAI_1_DQ298019	-	-	-
1610	FIBK_1_Kpn3_JN233704_92	_FIIK_1_CP000648*	FII29_1_pUTI89_CP003035_15*	-	ColRNAI_1_DQ298019	FIBpQil_1_pQil_JN233705_318	-	-
1611	FIBK_1_Kpn3_JN233704_92	_FIIK_1_CP000648*	FII_1_pKP91_CP000966_17*	-	ColRNAI_1_DQ298019	-	ybt 10; ICEKp4	-
1612	-	-	-	_R_1_DQ449578	-	-	-	-
1613	FIBK_1_Kpn3_JN233704_92*	_FIIK_1_CP000648*	FII_1_pKP91_CP000966_17*	-	-	-	-	-
1614	-	_FIIK_1_CP000648*	FII_8_AM886293_pIP1206_21*	_R_1_DQ449578	-	FIBpQil_1_pQil_JN233705_318	ybt 12; ICEKp10	-
1616	FIBK_1_Kpn3_JN233704_92	_FIIK_1_CP000648*	-	_R_1_DQ449578	ColRNAI_1_DQ298019	FIBpQil_1_pQil_JN233705_318	-	-
1617	FIBK_1_Kpn3_JN233704_92*	_FIIK_1_CP000648*	FII_1_pKP91_CP000966_17*	-	-	-	-	-
1618	-	-	-	-	-	-	-	-
1621	-	-	-	_R_1_DQ449578	-	-	-	-
1623	-	-	-	-	-	-	-	-
1624	FIBK_1_Kpn3_JN233704_92	_FIIK_1_CP000648	FII_1_pKP91_CP000966_17*	-	ColRNAI_1_DQ298019	-	-	-
1625	FIBK_1_Kpn3_JN233704_92*	_FIIK_1_CP000648*	-	-	-	-	-	-
1626	FIBK_1_Kpn3_JN233704_92	_FIIK_1_CP000648*	FII_1_pKP91_CP000966_17*	-	ColRNAI_1_DQ298019	FIBpQil_1_pQil_JN233705_318	-	-
1627	-	-	-	_R_1_DQ449578	-	-	-	-
1629	FIBK_1_Kpn3_JN233704_92*	_FIIK_1_CP000648*	-	-	-	-	-	-
1634	FIBK_1_Kpn3_JN233704_92	_FIIK_1_CP000648*	FII_1_pKP91_CP000966_17*	-	-	FIBpQil_1_pQil_JN233705_318	-	-
1635	-	_FIIK_1_CP000648*	FII_1_pKP91_CP000966_17*	_R_1_DQ449578	-	FIBpQil_1_pQil_JN233705_318	-	-
1639	FIBK_1_Kpn3_JN233704_92*	_FIIK_1_CP000648*	-	-	-	-	-	-
1642	FIBK_1_Kpn3_JN233704_92	-	-	_R_1_DQ449578	-	-	-	-
1643	FIBK_1_Kpn3_JN233704_92	_FIIK_1_CP000648	FII_1_pKP91_CP000966_17*	-	ColRNAI_1_DQ298019	-	-	-
1645	FIBK_1_Kpn3_JN233704_92	_FIIK_1_CP000648	FII_1_pKP91_CP000966_17*	-	ColRNAI_1_DQ298019	-	-	-
1646	FIBK_1_Kpn3_JN233704_92*	-	-	-	-	-	-	-
1647	FIBK_1_Kpn3_JN233704_92*	-	-	-	-	-	-	-
1648	FIBK_1_Kpn3_JN233704_92*	-	-	-	-	-	-	-
1649	-	-	-	_R_1_DQ449578	ColRNAI_1_DQ298019	-	-	-
1650	FIBK_1_Kpn3_JN233704_92*	_FIIK_1_CP000648*	FII_1_pKP91_CP000966_17*	-	ColRNAI_1_DQ298019	-	ybt 17; ICEKp10	clb 3
1651	FIBK_1_Kpn3_JN233704_92	-	-	-	-	-	-	-
1652	-	_FIIK_1_CP000648*	FII_1_pKP91_CP000966_17*	_R_1_DQ449578	-	FIBpQil_1_pQil_JN233705_318	-	-
1653	-	-	-	_R_1_DQ449578	-	-	-	-
1654	FIBK_1_Kpn3_JN233704_92	_FIIK_1_CP000648*	FII_1_pKP91_CP000966_17*	-	ColRNAI_1_DQ298019	FIBpQil_1_pQil_JN233705_318	-	-
1655	FIBK_1_Kpn3_JN233704_92	_FIIK_1_CP000648*	-	_R_1_DQ449578	-	-	-	-
1656	FIBK_1_Kpn3_JN233704_92	_FIIK_1_CP000648	FII_1_pKP91_CP000966_17*	-	ColFST258_1_JN247853_8*	FIBpQil_1_pQil_JN233705_318	-	-
1657	FIBK_1_Kpn3_JN233704_92	_FIIK_1_CP000648*	-	_R_1_DQ449578	-	-	-	-
1658	FIBK_1_Kpn3_JN233704_92	_FIIK_1_CP000648*	FII_1_pKP91_CP000966_17*	-	ColRNAI_1_DQ298019	FIBpQil_1_pQil_JN233705_318	-	-
1659	FIBK_1_Kpn3_JN233704_92	_FIIK_1_CP000648	-	-	ColRNAI_1_DQ298019	FIBpQil_1_pQil_JN233705_318	ybt 17; ICEKp10	clb 3
1660	FIBK_1_Kpn3_JN233704_92*	_FIIK_1_CP000648*	-	-	-	-	-	-
1661	FIBpECLA_1_pECLA_CP001919_93*	-	-	_R_1_DQ449578	-	-	-	-
1662	FIBK_1_Kpn3_JN233704_92*	-	-	-	-	-	ybt 14; ICEKp5	-
1663	-	-	-	_R_1_DQ449578	-	-	-	-
1664	FIBK_1_Kpn3_JN233704_92*	-	-	-	-	-	-	-
1665	-	-	-	-	-	-	-	-
1666	FIBK_1_Kpn3_JN233704_92*	_FIIK_1_CP000648*	-	-	-	-	-	-
1667	FIBK_1_Kpn3_JN233704_92	_FIIK_1_CP000648	FII_1_pKP91_CP000966_17*	-	ColRNAI_1_DQ298019	FIBpQil_1_pQil_JN233705_318	-	-
1668	FIBK_1_Kpn3_JN233704_92	_FIIK_1_CP000648*	FII_1_pKP91_CP000966_17*	_R_1_DQ449578	-	FIBpQil_1_pQil_JN233705_318	-	-
1669	-	-	-	_R_1_DQ449578	ColRNAI_1_DQ298019	-	-	-
1670	-	-	-	_R_1_DQ449578	-	-	-	-
1671	-	-	-	_R_1_DQ449578	-	-	-	-
1672	-	-	-	-	-	FIBpQil_1_pQil_JN233705_318	ybt 16; ICEKp12	-
1673	FIBK_1_Kpn3_JN233704_92*	-	-	-	-	-	-	-
1674	FIBK_1_Kpn3_JN233704_92	_FIIK_1_CP000648*	FII_1_pKP91_CP000966_17*	-	ColRNAI_1_DQ298019	FIBpQil_1_pQil_JN233705_318	-	-
1675	-	-	-	_R_1_DQ449578	-	-	-	-
1676	FIBK_1_Kpn3_JN233704_92*	-	-	-	-	-	-	-
1677	FIBK_1_Kpn3_JN233704_92	-	-	_R_1_DQ449578	-	-	-	-
1678	FIBK_1_Kpn3_JN233704_92*	_FIIK_1_CP000648*	-	-	-	-	-	-
1679	-	-	-	_R_1_DQ449578	ColRNAI_1_DQ298019*	-	-	-
1680	FIBK_1_Kpn3_JN233704_92	_FIIK_1_CP000648	FII_1_pKP91_CP000966_17*	-	ColRNAI_1_DQ298019	-	-	-
1682	FIBK_1_Kpn3_JN233704_92*	_FIIK_1_CP000648*	-	-	-	-	-	-
1684	FIBK_1_Kpn3_JN233704_92	_FIIK_1_CP000648*	FII_1_pKP91_CP000966_17*	-	ColRNAI_1_DQ298019	FIBpQil_1_pQil_JN233705_318	-	-
1685	FIBK_1_Kpn3_JN233704_92*	-	-	_R_1_DQ449578	-	-	ybt 10; ICEKp4	-
1686	FIBK_1_Kpn3_JN233704_92*	-	-	-	-	-	ybt 14; ICEKp5	-
1687	FIBK_1_Kpn3_JN233704_92	-	-	-	-	-	-	-
1688	FIBK_1_Kpn3_JN233704_92*	-	-	-	-	-	-	-
1689	FIBK_1_Kpn3_JN233704_92	_FIIK_1_CP000648*	-	-	ColRNAI_1_DQ298019	FIBpQil_1_pQil_JN233705_318	ybt 17; ICEKp10	clb 3
1690	FIBK_1_Kpn3_JN233704_92	_FIIK_1_CP000648*	FII_1_pKP91_CP000966_17*	-	ColRNAI_1_DQ298019	FIBpQil_1_pQil_JN233705_318	-	-
1691	-	-	-	_R_1_DQ449578	-	-	-	-
1692	FIBK_1_Kpn3_JN233704_92	_FIIK_1_CP000648	FII_1_pKP91_CP000966_17*	_R_1_DQ449578	ColRNAI_1_DQ298019	-	-	-
1693	FIBK_1_Kpn3_JN233704_92*	_FIIK_1_CP000648*	FII_1_pKP91_CP000966_17*	-	-	-	-	-
1694	-	-	-	_R_1_DQ449578	-	-	-	-
1695	-	-	-	-	ColRNAI_1_DQ298019*	-	-	-
1696	FIBK_1_Kpn3_JN233704_92*	-	-	-	-	-	ybt 14; ICEKp5	-
1697	FIBK_1_Kpn3_JN233704_92	_FIIK_1_CP000648*	FII_1_pKP91_CP000966_17*	-	ColRNAI_1_DQ298019	FIBpQil_1_pQil_JN233705_318	-	-
1698	FIBK_1_Kpn3_JN233704_92	_FIIK_1_CP000648*	-	_R_1_DQ449578	-	-	-	-
1699	FIBK_1_Kpn3_JN233704_92	_FIIK_1_CP000648*	FII_1_pKP91_CP000966_17*	-	-	-	-	-
1700	FIBK_1_Kpn3_JN233704_92*	_FIIK_1_CP000648*	-	-	-	-	-	-
1701	FIBK_1_Kpn3_JN233704_92*	_FIIK_1_CP000648*	-	-	-	-	-	-
1703	FIBK_1_Kpn3_JN233704_92	_FIIK_1_CP000648*	FII_1_pKP91_CP000966_17*	-	-	-	-	-
1704	FIBK_1_Kpn3_JN233704_92	_FIIK_1_CP000648*	FII_1_pKP91_CP000966_17*	-	-	-	-	-
1705	FIBK_1_Kpn3_JN233704_92*	_FIIK_1_CP000648*	-	-	-	-	-	-
1706	-	-	-	_R_1_DQ449578	-	-	-	-
1707	FIBK_1_Kpn3_JN233704_92	-	-	_R_1_DQ449578	-	-	-	-
1708	FIBK_1_Kpn3_JN233704_92*	-	-	-	-	-	-	-
1709	FIBK_1_Kpn3_JN233704_92	_FIIK_1_CP000648	FII_1_pKP91_CP000966_17*	-	ColRNAI_1_DQ298019	-	-	-
1710	FIBK_1_Kpn3_JN233704_92*	-	-	-	-	-	ybt 14; ICEKp5	-
1711	FIBK_1_Kpn3_JN233704_92*	FIIK_2_CP000966_pKp91_67*	FII_1_pKP91_CP000966_17	-	-	FIBpQil_1_pQil_JN233705_318	-	-
1712	FIBK_1_Kpn3_JN233704_92*	_FIIK_1_CP000648*	FII_1_pKP91_CP000966_17*	_R_1_DQ449578*	ColRNAI_1_DQ298019*	-	-	-
1713	FIBK_1_Kpn3_JN233704_92	_FIIK_1_CP000648*	FII_1_pKP91_CP000966_17*	-	ColRNAI_1_DQ298019	FIBpQil_1_pQil_JN233705_318	-	-
1714	FIBK_1_Kpn3_JN233704_92	_FIIK_1_CP000648	FII_1_pKP91_CP000966_17*	-	-	-	-	-
1715	FIBK_1_Kpn3_JN233704_92*	-	-	-	-	-	-	-
1716	-	-	-	_R_1_DQ449578	-	-	-	-
1717	FIBK_1_Kpn3_JN233704_92	-	-	-	-	-	-	-
1718	-	-	-	_R_1_DQ449578	-	-	-	-
1719	-	-	-	-	-	-	-	-
1720	FIBK_1_Kpn3_JN233704_92*	_FIIK_1_CP000648*	FII_1_pKP91_CP000966_17*	-	ColRNAI_1_DQ298019*	FIBpQil_1_pQil_JN233705_318	ybt 17; ICEKp10	clb 3
1721	-	-	-	-	ColRNAI_1_DQ298019*	-	-	-
1722	FIBK_1_Kpn3_JN233704_92*	_FIIK_1_CP000648*	FII_1_pKP91_CP000966_17*	-	-	-	ybt 10; ICEKp4	-
1723	FIBK_1_Kpn3_JN233704_92	-	-	-	-	-	ybt 15; ICEKp11	-
1724	FIBK_1_Kpn3_JN233704_92*	_FIIK_1_CP000648*	FII_1_pKP91_CP000966_17*	-	ColRNAI_1_DQ298019*	-	-	-
1725	-	_FIIK_1_CP000648*	FII29_1_pUTI89_CP003035_15*	-	ColRNAI_1_DQ298019	-	ybt 17; ICEKp10	clb 3
1726	FIBK_1_Kpn3_JN233704_92*	_FIIK_1_CP000648*	-	-	ColRNAI_1_DQ298019*	-	-	-
1727	FIBK_1_Kpn3_JN233704_92*	_FIIK_1_CP000648*	FII_1_pKP91_CP000966_17*	-	ColRNAI_1_DQ298019	-	ybt 17; ICEKp10	clb 3
1728	-	-	FII_1_AY458016	_R_1_DQ449578	-	-	-	-
1729	FIBK_1_Kpn3_JN233704_92*	_FIIK_1_CP000648*	-	-	-	-	-	-
1730	FIBK_1_Kpn3_JN233704_92*	_FIIK_1_CP000648*	-	-	-	-	-	-
1734	FIBK_1_Kpn3_JN233704_92	_FIIK_1_CP000648*	FII_1_pKP91_CP000966_17*	-	ColRNAI_1_DQ298019	FIBpQil_1_pQil_JN233705_318	-	-
1735	FIBK_1_Kpn3_JN233704_92	_FIIK_1_CP000648	FII_1_pKP91_CP000966_17*	-	ColRNAI_1_DQ298019	-	-	-
1736	-	-	-	_R_1_DQ449578	-	-	-	-
1737	FIBK_1_Kpn3_JN233704_92*	_FIIK_1_CP000648*	FII_1_pKP91_CP000966_17*	_R_1_DQ449578*	-	FIBpQil_1_pQil_JN233705_318	-	-
1738	FIBK_1_Kpn3_JN233704_92*	-	-	-	ColRNAI_1_DQ298019*	-	ybt 10; ICEKp4	-
1739	FIBK_1_Kpn3_JN233704_92	-	-	-	-	-	-	-
1740	-	_FIIK_1_CP000648*	FII_1_pKP91_CP000966_17*	_R_1_DQ449578*	-	FIBpQil_1_pQil_JN233705_318	-	-
1741	FIBK_1_Kpn3_JN233704_92*	-	-	_R_1_DQ449578	-	-	-	-
1743	-	-	-	-	-	-	-	-
1744	-	_FIIK_1_CP000648*	FII29_1_pUTI89_CP003035_15*	-	ColRNAI_1_DQ298019	-	ybt 17; ICEKp10	clb 3
1746	-	-	-	-	ColFST258_1_JN247853_8*	-	-	-
1747	FIBK_1_Kpn3_JN233704_92	-	-	-	-	-	ybt 15; ICEKp11	-
1748	FIBK_1_Kpn3_JN233704_92	_FIIK_1_CP000648*	-	_R_1_DQ449578	-	-	-	-
1749	-	-	-	_R_1_DQ449578	-	-	-	-
1751	FIBK_1_Kpn3_JN233704_92*	_FIIK_1_CP000648*	FII_1_pKP91_CP000966_17*	-	-	-	-	-
1752	FIBK_1_Kpn3_JN233704_92	_FIIK_1_CP000648	FII_1_pKP91_CP000966_17*	-	ColRNAI_1_DQ298019	-	-	-
1753	FIBK_1_Kpn3_JN233704_92*	_FIIK_1_CP000648*	-	-	-	-	-	-
1754	FIBK_1_Kpn3_JN233704_92*	_FIIK_1_CP000648*	-	-	-	-	-	-
1755	-	_FIIK_1_CP000648*	-	_R_1_DQ449578*	-	FIBpQil_1_pQil_JN233705_318	-	-
1756	-	-	-	_R_1_DQ449578	-	-	-	-
1757	FIBK_1_Kpn3_JN233704_92	_FIIK_1_CP000648	FII_1_pKP91_CP000966_17*	-	ColRNAI_1_DQ298019	-	-	-
1758	-	-	-	_R_1_DQ449578	-	-	-	-
1759	FIBK_1_Kpn3_JN233704_92	_FIIK_1_CP000648	FII_1_pKP91_CP000966_17*	-	ColRNAI_1_DQ298019	FIBpQil_1_pQil_JN233705_318	-	-
1760	FIBK_1_Kpn3_JN233704_92*	FIIK_2_CP000966_pKp91_67*	FII_1_pKP91_CP000966_17*	-	-	-	ybt 4; plasmid	-
1761	-	_FIIK_1_CP000648*	FII_1_pKP91_CP000966_17*	_R_1_DQ449578	ColRNAI_1_DQ298019	-	-	-
1763	-	-	-	_R_1_DQ449578	-	-	-	-
1764	FIBK_1_Kpn3_JN233704_92*	_FIIK_1_CP000648*	FII_1_pKP91_CP000966_17*	-	-	-	-	-
1765	FIBK_1_Kpn3_JN233704_92	-	-	_R_1_DQ449578	-	-	-	-
1766	FIBK_1_Kpn3_JN233704_92	-	-	-	-	-	-	-
1767	FIBK_1_Kpn3_JN233704_92	FIIK_2_CP000966_pKp91_67*	FII_1_pKP91_CP000966_17*	_R_1_DQ449578	-	-	-	-
1768	-	_FIIK_1_CP000648*	FII29_1_pUTI89_CP003035_15*	-	ColRNAI_1_DQ298019	-	-	clb 3
1769	-	_FIIK_1_CP000648*	FII29_1_pUTI89_CP003035_15*	-	ColRNAI_1_DQ298019	-	ybt 17; ICEKp10	clb 3
1770	FIBK_1_Kpn3_JN233704_92	_FIIK_1_CP000648	-	_R_1_DQ449578	ColRNAI_1_DQ298019	-	ybt 17; ICEKp10	clb 3
1771	FIBK_1_Kpn3_JN233704_92	_FIIK_1_CP000648*	-	_R_1_DQ449578	-	-	-	-
1772	FIBK_1_Kpn3_JN233704_92*	-	-	-	-	-	-	-
1774	FIBK_1_Kpn3_JN233704_92*	_FIIK_1_CP000648*	FII_1_pKP91_CP000966_17*	_R_1_DQ449578*	ColRNAI_1_DQ298019*	-	-	-
1775	FIBK_1_Kpn3_JN233704_92*	_FIIK_1_CP000648*	-	-	ColRNAI_1_DQ298019*	-	-	-
1776	FIBK_1_Kpn3_JN233704_92	_FIIK_1_CP000648*	FII_1_pKP91_CP000966_17*	-	ColRNAI_1_DQ298019	FIBpQil_1_pQil_JN233705_318	-	-
1777	FIBK_1_Kpn3_JN233704_92*	-	-	-	-	-	-	-
1778	FIBK_1_Kpn3_JN233704_92*	_FIIK_1_CP000648*	-	_R_1_DQ449578	ColFST258_1_JN247853_8*	-	-	-
1779	FIBK_1_Kpn3_JN233704_92	-	-	-	-	-	-	-
1781	FIBK_1_Kpn3_JN233704_92*	_FIIK_1_CP000648*	-	-	-	-	-	-
1782	FIBK_1_Kpn3_JN233704_92*	_FIIK_1_CP000648*	-	-	-	-	-	-
1783	FIBK_1_Kpn3_JN233704_92	_FIIK_1_CP000648*	FII_1_pKP91_CP000966_17*	-	ColRNAI_1_DQ298019	FIBpQil_1_pQil_JN233705_318	-	-
1784	-	-	-	-	-	-	-	-
1785	FIBK_1_Kpn3_JN233704_92*	_FIIK_1_CP000648*	-	-	-	-	-	-
1786	FIBK_1_Kpn3_JN233704_92*	_FIIK_1_CP000648*	FII_1_pKP91_CP000966_17*	_R_1_DQ449578*	ColRNAI_1_DQ298019*	-	-	-
1788	FIBK_1_Kpn3_JN233704_92	_FIIK_1_CP000648	FII_1_pKP91_CP000966_17*	-	ColRNAI_1_DQ298019	FIBpQil_1_pQil_JN233705_318	-	-
1789	FIBK_1_Kpn3_JN233704_92*	_FIIK_1_CP000648*	FII_1_pKP91_CP000966_17*	_R_1_DQ449578*	ColRNAI_1_DQ298019*	-	-	-
1817	-	_FIIK_1_CP000648*	-	_R_1_DQ449578	ColRNAI_1_DQ298019	FIBpQil_1_pQil_JN233705_318	-	-
1818	-	_FIIK_1_CP000648*	FII_1_pKP91_CP000966_17*	_R_1_DQ449578	ColRNAI_1_DQ298019	FIBpQil_1_pQil_JN233705_318	-	-
1819	FIBK_1_Kpn3_JN233704_92	-	-	-	-	-	-	-
1820	-	-	-	_R_1_DQ449578	-	-	-	-
1821	FIBK_1_Kpn3_JN233704_92	_FIIK_1_CP000648*	FII_1_pKP91_CP000966_17*	_R_1_DQ449578	-	-	-	-
1824	FIBK_1_Kpn3_JN233704_92	_FIIK_1_CP000648	FII_1_pKP91_CP000966_17*	-	ColRNAI_1_DQ298019	-	-	-
1826	FIBK_1_Kpn3_JN233704_92	_FIIK_1_CP000648*	FII_1_pKP91_CP000966_17*	-	ColRNAI_1_DQ298019	FIBpQil_1_pQil_JN233705_318	ybt 0; ICEKp10	clb 3
1827	FIBK_1_Kpn3_JN233704_92	_FIIK_1_CP000648*	-	_R_1_DQ449578	-	-	-	-
1828	-	-	-	_R_1_DQ449578	-	-	-	-
1829	-	-	-	-	-	-	-	-
1830	-	_FIIK_1_CP000648*	FII_1_pKP91_CP000966_17*	-	-	FIBpQil_1_pQil_JN233705_318	-	-
1831	-	_FIIK_1_CP000648*	FII_1_pKP91_CP000966_17*	-	-	FIBpQil_1_pQil_JN233705_318	-	-
1832	FIBK_1_Kpn3_JN233704_92*	_FIIK_1_CP000648*	FII_1_pKP91_CP000966_17*	_R_1_DQ449578*	ColRNAI_1_DQ298019*	-	-	-
1833	FIBK_1_Kpn3_JN233704_92*	-	FII29_1_pUTI89_CP003035_15*	-	-	-	ybt 12; ICEKp10	-
1834	FIBK_1_Kpn3_JN233704_92*	-	FII_1_pKP91_CP000966_17*	-	-	-	-	-
1835	FIBK_1_Kpn3_JN233704_92*	_FIIK_1_CP000648*	-	-	ColRNAI_1_DQ298019	-	ybt 17; ICEKp10	clb 3
1836	-	_FIIK_1_CP000648*	-	-	-	FIBpQil_1_pQil_JN233705_318	-	-
1837	-	-	-	_R_1_DQ449578	-	-	-	-
1838	-	_FIIK_1_CP000648*	-	-	-	FIBpQil_1_pQil_JN233705_318	-	-
1839	-	_FIIK_1_CP000648*	-	-	-	-	ybt 14; ICEKp5	-
1840	FIBK_1_Kpn3_JN233704_92*	_FIIK_1_CP000648*	-	-	-	-	ybt 10; ICEKp4	-
1841	FIBK_1_Kpn3_JN233704_92	_FIIK_1_CP000648*	-	-	ColRNAI_1_DQ298019	FIBpQil_1_pQil_JN233705_318	ybt 17; ICEKp10	clb 3
1842	-	-	-	-	ColRNAI_1_DQ298019*	-	-	-
1843	FIBK_1_Kpn3_JN233704_92	_FIIK_1_CP000648	FII_1_pKP91_CP000966_17*	_R_1_DQ449578	ColFST258_1_JN247853_8*	-	ybt 17; ICEKp10	clb 3
1844	FIBK_1_Kpn3_JN233704_92	_FIIK_1_CP000648*	-	-	-	-	-	-
1845	FIBK_1_Kpn3_JN233704_92*	_FIIK_1_CP000648*	-	-	-	-	-	-
1846	FIBK_1_Kpn3_JN233704_92*	-	-	-	-	-	-	-
1847	-	-	-	_R_1_DQ449578	-	-	-	-
1848	-	-	-	_R_1_DQ449578	-	-	-	-
1849	FIBK_1_Kpn3_JN233704_92*	_FIIK_1_CP000648*	FII_1_pKP91_CP000966_17*	_R_1_DQ449578	ColRNAI_1_DQ298019*	-	-	-
1850	FIBK_1_Kpn3_JN233704_92	_FIIK_1_CP000648*	-	-	-	-	-	-
1851	FIBK_1_Kpn3_JN233704_92*	-	-	-	-	-	-	-
1852	FIBK_1_Kpn3_JN233704_92	_FIIK_1_CP000648	FII_1_pKP91_CP000966_17*	-	ColRNAI_1_DQ298019	FIBpQil_1_pQil_JN233705_318	-	-
1853	FIBK_1_Kpn3_JN233704_92*	-	-	-	-	-	-	-
1854	FIBK_1_Kpn3_JN233704_92*	_FIIK_1_CP000648*	-	-	-	-	-	-
1855	FIBK_1_Kpn3_JN233704_92	_FIIK_1_CP000648*	-	-	ColRNAI_1_DQ298019	-	-	-
1856	-	-	FIIpRSB107_1_pRSB107_AJ851089_12	-	-	-	-	-
1857	FIBK_1_Kpn3_JN233704_92*	_FIIK_1_CP000648*	-	-	-	-	ybt 10; ICEKp4	-
1858	-	-	-	_R_1_DQ449578	-	-	-	-
1859	-	_FIIK_1_CP000648	FII_1_pKP91_CP000966_17*	-	ColRNAI_1_DQ298019	FIBpQil_1_pQil_JN233705_318	ybt 17; ICEKp10	clb 3
1860	-	-	-	-	-	-	-	-
1861	FIBK_1_Kpn3_JN233704_92*	_FIIK_1_CP000648*	-	-	-	-	-	-
1862	FIBK_1_Kpn3_JN233704_92	_FIIK_1_CP000648	FII_1_pKP91_CP000966_17*	-	ColRNAI_1_DQ298019	FIBpQil_1_pQil_JN233705_318	-	-
1863	-	-	-	-	-	-	-	-
1864	FIBK_1_Kpn3_JN233704_92*	-	-	_R_1_DQ449578	-	-	-	-
1865	FIBK_1_Kpn3_JN233704_92*	_FIIK_1_CP000648*	FII_1_pKP91_CP000966_17*	-	-	-	-	-
1866	-	-	-	-	-	-	-	-
1867	FIBK_1_Kpn3_JN233704_92*	FIIK_2_CP000966_pKp91_67*	FII_1_pKP91_CP000966_17*	-	-	-	ybt 15; ICEKp11	-
1868	-	-	-	_R_1_DQ449578	-	-	-	-
1869	FIBK_1_Kpn3_JN233704_92*	-	-	-	-	-	-	-
1870	-	-	-	_R_1_DQ449578	ColRNAI_1_DQ298019	-	-	-
1871	FIBK_1_Kpn3_JN233704_92*	_FIIK_1_CP000648*	FII_1_pKP91_CP000966_17*	-	-	-	-	-
1872	FIBK_1_Kpn3_JN233704_92*	-	-	_R_1_DQ449578*	-	-	-	-
1873	FIBK_1_Kpn3_JN233704_92	-	-	-	ColFST258_1_JN247853_8*	-	-	-
1874	FIBK_1_Kpn3_JN233704_92*	FIIK_2_CP000966_pKp91_67*	FII_1_pKP91_CP000966_17*	-	-	-	ybt 14; ICEKp5	-
1875	FIBK_1_Kpn3_JN233704_92*	_FIIK_1_CP000648*	FII_1_pKP91_CP000966_17*	_R_1_DQ449578*	-	-	-	-
1876	FIBK_1_Kpn3_JN233704_92*	-	-	-	-	-	-	-
1877	FIBK_1_Kpn3_JN233704_92*	_FIIK_1_CP000648*	-	-	-	-	ybt 10; ICEKp4	-
1878	FIBK_1_Kpn3_JN233704_92	_FIIK_1_CP000648*	-	-	ColRNAI_1_DQ298019	FIBpQil_1_pQil_JN233705_318	ybt 17; ICEKp10	clb 3
1879	FIBK_1_Kpn3_JN233704_92*	_FIIK_1_CP000648*	-	-	ColFST258_1_JN247853_8*	-	ybt 17; ICEKp10	clb 3
1880	FIBK_1_Kpn3_JN233704_92*	_FIIK_1_CP000648*	-	-	-	-	ybt 10; ICEKp4	-
1881	-	-	FIIpRSB107_1_pRSB107_AJ851089_12	-	-	-	-	-
1882	FIBK_1_Kpn3_JN233704_92	_FIIK_1_CP000648*	-	_R_1_DQ449578	-	-	-	-
1883	FIBK_1_Kpn3_JN233704_92*	-	-	-	-	-	-	-
1884	FIBK_1_Kpn3_JN233704_92*	FIIK_2_CP000966_pKp91_67*	FII_1_pKP91_CP000966_17*	-	-	-	-	-
1886	FIBK_1_Kpn3_JN233704_92*	FIIK_2_CP000966_pKp91_67*	FII_1_pKP91_CP000966_17*	-	-	-	-	-
1887	FIBK_1_Kpn3_JN233704_92*	_FIIK_1_CP000648*	-	-	-	-	ybt 14; ICEKp5	-
1888	FIBK_1_Kpn3_JN233704_92	_FIIK_1_CP000648	-	-	ColRNAI_1_DQ298019	-	-	-
1889	-	-	-	_R_1_DQ449578	ColRNAI_1_DQ298019	-	-	-
1890	FIBK_1_Kpn3_JN233704_92*	FIIK_2_CP000966_pKp91_67*	FII_1_pKP91_CP000966_17*	-	-	-	ybt 9; ICEKp3	-
1891	-	-	-	_R_1_DQ449578	ColRNAI_1_DQ298019*	-	-	-
1893	FIBK_1_Kpn3_JN233704_92*	-	-	_R_1_DQ449578	-	-	-	-
1894	FIBK_1_Kpn3_JN233704_92	_FIIK_1_CP000648*	FIIpRSB107_1_pRSB107_AJ851089_12	_R_1_DQ449578	-	-	-	-
1895	FIBK_1_Kpn3_JN233704_92*	_FIIK_1_CP000648*	-	-	ColRNAI_1_DQ298019	-	ybt 17; ICEKp10	clb 3
1897	FIBK_1_Kpn3_JN233704_92	_FIIK_1_CP000648*	-	_R_1_DQ449578	-	-	-	-
1898	FIBK_1_Kpn3_JN233704_92	_FIIK_1_CP000648*	-	-	-	-	-	-
1899	FIBK_1_Kpn3_JN233704_92*	_FIIK_1_CP000648*	FII_1_pKP91_CP000966_17*	-	ColRNAI_1_DQ298019	-	-	-
1900	FIBK_1_Kpn3_JN233704_92*	-	-	_R_1_DQ449578	-	-	-	-
1901	-	-	-	_R_1_DQ449578	-	-	-	-
1902	-	_FIIK_1_CP000648*	-	_R_1_DQ449578	-	FIBpQil_1_pQil_JN233705_318	-	-
1903	FIBK_1_Kpn3_JN233704_92	_FIIK_1_CP000648*	FII_1_pKP91_CP000966_17*	-	-	-	-	-
1904	FIBK_1_Kpn3_JN233704_92*	-	-	_R_1_DQ449578	-	-	ybt 10; ICEKp4	-
1905	FIBK_1_Kpn3_JN233704_92*	-	-	_R_1_DQ449578	-	-	-	-
1906	FIBK_1_Kpn3_JN233704_92*	_FIIK_1_CP000648*	-	-	ColRNAI_1_DQ298019	-	ybt 17; ICEKp10	clb 3
1911	FIBK_1_Kpn3_JN233704_92*	_FIIK_1_CP000648*	-	-	-	-	-	-
1912	FIBK_1_Kpn3_JN233704_92*	_FIIK_1_CP000648*	FII_1_pKP91_CP000966_17*	_R_1_DQ449578*	ColRNAI_1_DQ298019*	-	-	-
1913	FIBK_1_Kpn3_JN233704_92	_FIIK_1_CP000648*	FII_1_pKP91_CP000966_17*	_R_1_DQ449578	-	-	-	-
1914	FIBK_1_Kpn3_JN233704_92	_FIIK_1_CP000648*	FII_1_pKP91_CP000966_17*	-	ColRNAI_1_DQ298019	FIBpQil_1_pQil_JN233705_318	ybt 0; ICEKp10	clb 3
1917	FIBK_1_Kpn3_JN233704_92	_FIIK_1_CP000648*	FII_1_pKP91_CP000966_17*	_R_1_DQ449578	-	-	-	-
1918	FIBK_1_Kpn3_JN233704_92*	_FIIK_1_CP000648*	FII_1_pKP91_CP000966_17*	-	-	-	-	-
1920	FIBK_1_Kpn3_JN233704_92*	FIIK_2_CP000966_pKp91_67*	FII_1_pKP91_CP000966_17*	-	-	-	ybt 9; ICEKp3	-
1921	-	-	-	-	-	-	-	-
1924	FIBK_1_Kpn3_JN233704_92	_FIIK_1_CP000648	-	-	ColRNAI_1_DQ298019	FIBpQil_1_pQil_JN233705_318	-	-
1925	-	-	-	_R_1_DQ449578	-	-	-	-
1926	FIBK_1_Kpn3_JN233704_92	_FIIK_1_CP000648	FII_1_pKP91_CP000966_17*	-	ColRNAI_1_DQ298019	-	-	-
1927	FIBK_1_Kpn3_JN233704_92	_FIIK_1_CP000648*	-	-	-	-	ybt 15; ICEKp11	-
1928	-	_FIIK_1_CP000648*	-	_R_1_DQ449578	-	FIBpQil_1_pQil_JN233705_318	-	-
1929	FIBK_1_Kpn3_JN233704_92	_FIIK_1_CP000648*	-	-	ColRNAI_1_DQ298019	FIBpQil_1_pQil_JN233705_318	-	-
1930	FIBK_1_Kpn3_JN233704_92*	_FIIK_1_CP000648*	-	-	-	-	-	-
1931	FIBK_1_Kpn3_JN233704_92	_FIIK_1_CP000648*	FII_1_pKP91_CP000966_17*	_R_1_DQ449578	-	-	-	-
1932	FIBK_1_Kpn3_JN233704_92	_FIIK_1_CP000648	-	-	ColRNAI_1_DQ298019	FIBpQil_1_pQil_JN233705_318	-	-
1933	-	-	-	_R_1_DQ449578	-	-	-	-
1934	-	_FIIK_1_CP000648*	-	-	-	-	-	-
1936	FIBK_1_Kpn3_JN233704_92	_FIIK_1_CP000648*	-	-	-	-	ybt 15; ICEKp11	-
1937	FIBK_1_Kpn3_JN233704_92	_FIIK_1_CP000648*	-	-	ColRNAI_1_DQ298019	FIBpQil_1_pQil_JN233705_318	-	-
1938	FIBK_1_Kpn3_JN233704_92*	_FIIK_1_CP000648*	-	_R_1_DQ449578	-	-	ybt 10; ICEKp4	-
1939	-	_FIIK_1_CP000648*	-	-	-	-	-	-
1940	FIBK_1_Kpn3_JN233704_92	_FIIK_1_CP000648*	FII_1_pKP91_CP000966_17*	-	ColRNAI_1_DQ298019	FIBpQil_1_pQil_JN233705_318	-	-
1941	FIBK_1_Kpn3_JN233704_92*	_FIIK_1_CP000648*	-	_R_1_DQ449578*	-	-	-	-
1942	FIBK_1_Kpn3_JN233704_92*	_FIIK_1_CP000648*	-	-	-	-	-	-
1943	FIBK_1_Kpn3_JN233704_92*	_FIIK_1_CP000648*	-	_R_1_DQ449578*	-	-	-	-
1946	FIBK_1_Kpn3_JN233704_92	_FIIK_1_CP000648*	FII_1_pKP91_CP000966_17*	-	ColRNAI_1_DQ298019	FIBpQil_1_pQil_JN233705_318	-	-
1947	FIBK_1_Kpn3_JN233704_92*	_FIIK_1_CP000648*	-	-	-	-	ybt 10; ICEKp4	-
1948	FIBK_1_Kpn3_JN233704_92	_FIIK_1_CP000648*	-	-	ColRNAI_1_DQ298019	FIBpQil_1_pQil_JN233705_318	-	-
1949	FIBK_1_Kpn3_JN233704_92	_FIIK_1_CP000648	-	-	ColRNAI_1_DQ298019	-	-	-
1950	FIBK_1_Kpn3_JN233704_92	_FIIK_1_CP000648	FII_1_pKP91_CP000966_17*	-	ColRNAI_1_DQ298019	FIBpQil_1_pQil_JN233705_318	-	-
1951	-	_FIIK_1_CP000648*	-	_R_1_DQ449578	ColRNAI_1_DQ298019	-	-	-
1952	FIBK_1_Kpn3_JN233704_92	_FIIK_1_CP000648*	-	-	ColRNAI_1_DQ298019	-	-	-
1953	-	-	-	-	-	-	-	-
1954	FIBK_1_Kpn3_JN233704_92	_FIIK_1_CP000648*	FII_1_pKP91_CP000966_17*	-	ColRNAI_1_DQ298019	FIBpQil_1_pQil_JN233705_318	-	-
1955	FIBK_1_Kpn3_JN233704_92	_FIIK_1_CP000648	FII_1_pKP91_CP000966_17*	-	ColRNAI_1_DQ298019	-	-	-
1956	FIBK_1_Kpn3_JN233704_92	_FIIK_1_CP000648	FII_1_pKP91_CP000966_17*	-	ColRNAI_1_DQ298019	-	-	-
1958	-	-	-	_R_1_DQ449578	-	-	-	-
1959	FIBK_1_Kpn3_JN233704_92*	-	-	-	-	-	ybt 10; ICEKp4	-
1960	FIBK_1_Kpn3_JN233704_92*	_FIIK_1_CP000648*	-	-	-	-	-	-
1961	FIBK_1_Kpn3_JN233704_92	_FIIK_1_CP000648	FII_1_pKP91_CP000966_17*	-	ColRNAI_1_DQ298019	-	ybt 17; ICEKp10	clb 3
1962	FIBK_1_Kpn3_JN233704_92*	-	FII29_1_pUTI89_CP003035_15*	_R_1_DQ449578	-	-	-	-
1963	FIBK_1_Kpn3_JN233704_92*	_FIIK_1_CP000648*	FII_1_pKP91_CP000966_17*	_R_1_DQ449578*	ColRNAI_1_DQ298019*	-	-	-
1968	-	-	-	_R_1_DQ449578	-	-	-	-
1971	FIBK_1_Kpn3_JN233704_92*	_FIIK_1_CP000648	FII_1_pKP91_CP000966_17*	_R_1_DQ449578	-	-	ybt 10; ICEKp4	-
1973	FIBK_1_Kpn3_JN233704_92*	FIIK_2_CP000966_pKp91_67*	FII_1_pKP91_CP000966_17*	_R_1_DQ449578*	-	-	-	-
1974	-	-	-	_R_1_DQ449578	-	-	-	-
1975	FIBK_1_Kpn3_JN233704_92	_FIIK_1_CP000648*	-	_R_1_DQ449578	-	FIBpQil_1_pQil_JN233705_318	-	-
1976	FIBK_1_Kpn3_JN233704_92	_FIIK_1_CP000648*	FII_1_pKP91_CP000966_17*	_R_1_DQ449578	-	FIBpQil_1_pQil_JN233705_318	-	-
1977	FIBK_1_Kpn3_JN233704_92*	_FIIK_1_CP000648*	-	-	ColFST258_1_JN247853_8*	-	-	-
1980	FIBK_1_Kpn3_JN233704_92*	_FIIK_1_CP000648*	FII_1_pKP91_CP000966_17*	_R_1_DQ449578*	-	-	-	-
1981	FIBK_1_Kpn3_JN233704_92*	_FIIK_1_CP000648*	-	-	-	-	-	-
1982	FIBK_1_Kpn3_JN233704_92	_FIIK_1_CP000648	FII_1_pKP91_CP000966_17*	-	ColRNAI_1_DQ298019	FIBpQil_1_pQil_JN233705_318	ybt 17; ICEKp10	clb 3
1983	FIBK_1_Kpn3_JN233704_92	_FIIK_1_CP000648*	-	_R_1_DQ449578	-	FIBpQil_1_pQil_JN233705_318	-	-
1984	FIBK_1_Kpn3_JN233704_92*	_FIIK_1_CP000648*	-	-	-	-	ybt 10; ICEKp4	-
1985	-	-	-	_R_1_DQ449578	-	-	-	-
1986	-	_FIIK_1_CP000648*	FII_1_pKP91_CP000966_17*	_R_1_DQ449578	ColRNAI_1_DQ298019	FIBpQil_1_pQil_JN233705_318	-	-
1987	FIBK_1_Kpn3_JN233704_92*	_FIIK_1_CP000648*	-	-	-	-	-	-
1988	FIBK_1_Kpn3_JN233704_92*	_FIIK_1_CP000648*	-	-	ColRNAI_1_DQ298019*	-	-	-
1989	FIBK_1_Kpn3_JN233704_92*	_FIIK_1_CP000648*	FII_8_AM886293_pIP1206_21*	-	-	-	-	-
1991	FIBK_1_Kpn3_JN233704_92	_FIIK_1_CP000648	FII_1_pKP91_CP000966_17*	-	ColRNAI_1_DQ298019	FIBpQil_1_pQil_JN233705_318	-	-
1992	FIBK_1_Kpn3_JN233704_92*	_FIIK_1_CP000648*	-	-	-	-	ybt 10; ICEKp4	-
1993	FIBK_1_Kpn3_JN233704_92*	-	-	_R_1_DQ449578	-	-	ybt 10; ICEKp4	-
1994	FIBK_1_Kpn3_JN233704_92*	_FIIK_1_CP000648*	-	_R_1_DQ449578	-	-	ybt 10; ICEKp4	-
1995	FIBK_1_Kpn3_JN233704_92*	FIIK_2_CP000966_pKp91_67*	-	-	-	-	ybt 4; plasmid	-
1997	FIBK_1_Kpn3_JN233704_92*	_FIIK_1_CP000648*	-	_R_1_DQ449578	-	-	ybt 10; ICEKp4	-
1998	FIBK_1_Kpn3_JN233704_92*	_FIIK_1_CP000648*	-	-	ColRNAI_1_DQ298019	-	ybt 17; ICEKp10	clb 3
1999	FIBK_1_Kpn3_JN233704_92	_FIIK_1_CP000648*	-	_R_1_DQ449578	-	-	-	-
2000	-	_FIIK_1_CP000648*	-	_R_1_DQ449578	-	FIBpQil_1_pQil_JN233705_318	-	-
2001	FIBK_1_Kpn3_JN233704_92*	_FIIK_1_CP000648*	-	-	ColFST258_1_JN247853_8*	-	-	-
2002	-	_FIIK_1_CP000648*	-	_R_1_DQ449578	-	-	-	-
2003	FIBK_1_Kpn3_JN233704_92*	-	-	-	-	-	ybt 14; ICEKp5	-
2004	FIBK_1_Kpn3_JN233704_92*	FIIK_2_CP000966_pKp91_67*	-	-	-	-	ybt 4; plasmid	-
2005	FIBK_1_Kpn3_JN233704_92*	FIIK_2_CP000966_pKp91_67*	FII_1_pKP91_CP000966_17*	-	-	-	-	-
2006	-	-	-	-	-	-	-	-
2007	FIBK_1_Kpn3_JN233704_92*	FIIK_2_CP000966_pKp91_67*	FII_1_pKP91_CP000966_17*	-	-	-	ybt 14; ICEKp5	-
2008	FIBK_1_Kpn3_JN233704_92	_FIIK_1_CP000648	FII_1_pKP91_CP000966_17*	-	ColRNAI_1_DQ298019	-	-	-
2009	-	-	-	_R_1_DQ449578	-	-	-	-
2010	FIBK_1_Kpn3_JN233704_92*	-	-	-	-	-	-	-
2011	FIBK_1_Kpn3_JN233704_92	_FIIK_1_CP000648	FII_1_pKP91_CP000966_17*	-	ColRNAI_1_DQ298019	FIBpQil_1_pQil_JN233705_318	-	-
2012	FIBK_1_Kpn3_JN233704_92*	_FIIK_1_CP000648*	-	-	-	-	ybt 10; ICEKp4	-
2013	FIBK_1_Kpn3_JN233704_92	_FIIK_1_CP000648	FII_1_pKP91_CP000966_17*	_R_1_DQ449578	-	-	ybt 10; ICEKp4	-
2015	FIBK_1_Kpn3_JN233704_92	_FIIK_1_CP000648	FII_1_pKP91_CP000966_17*	_R_1_DQ449578	-	-	ybt 10; ICEKp4	-
2016	FIBK_1_Kpn3_JN233704_92	_FIIK_1_CP000648*	FII_1_pKP91_CP000966_17*	-	-	FIBpQil_1_pQil_JN233705_318	-	-
2017	FIBK_1_Kpn3_JN233704_92	_FIIK_1_CP000648	FII_1_pKP91_CP000966_17*	-	ColRNAI_1_DQ298019	FIBpQil_1_pQil_JN233705_318	-	-
2018	FIBK_1_Kpn3_JN233704_92*	_FIIK_1_CP000648*	FII_1_pKP91_CP000966_17*	-	-	-	ybt 14; ICEKp5	-
2019	FIBK_1_Kpn3_JN233704_92*	_FIIK_1_CP000648*	-	-	-	-	ybt 10; ICEKp4	-
2020	FIBK_1_Kpn3_JN233704_92	_FIIK_1_CP000648*	FII_1_pKP91_CP000966_17*	-	ColRNAI_1_DQ298019	FIBpQil_1_pQil_JN233705_318	-	-
2021	FIBK_1_Kpn3_JN233704_92	_FIIK_1_CP000648	FII_1_pKP91_CP000966_17*	-	ColRNAI_1_DQ298019	FIBpQil_1_pQil_JN233705_318	-	-
2022	FIBK_1_Kpn3_JN233704_92*	_FIIK_1_CP000648*	-	-	ColRNAI_1_DQ298019	-	ybt 17; ICEKp10	clb 3
2023	FIBK_1_Kpn3_JN233704_92*	_FIIK_1_CP000648*	FII_1_pKP91_CP000966_17*	-	-	-	-	-
2024	FIBK_1_Kpn3_JN233704_92	-	-	-	-	-	ybt 10; ICEKp4	-
2026	-	_FIIK_1_CP000648*	-	_R_1_DQ449578	-	-	-	-
2027	FIBK_1_Kpn3_JN233704_92	_FIIK_1_CP000648*	-	_R_1_DQ449578	-	FIBpQil_1_pQil_JN233705_318	-	-
2028	FIBK_1_Kpn3_JN233704_92*	FIIK_2_CP000966_pKp91_67*	FII_1_pKP91_CP000966_17*	-	-	-	ybt 4; plasmid	-
2029	FIBK_1_Kpn3_JN233704_92	_FIIK_1_CP000648	FII_1_pKP91_CP000966_17*	-	ColRNAI_1_DQ298019	-	-	-
2030	-	_FIIK_1_CP000648*	-	-	-	FIBpQil_1_pQil_JN233705_318	-	-
2031	FIBK_1_Kpn3_JN233704_92*	_FIIK_1_CP000648*	-	-	-	-	-	-
2032	FIBK_1_Kpn3_JN233704_92*	FIIK_2_CP000966_pKp91_67*	FII_1_pKP91_CP000966_17*	-	ColRNAI_1_DQ298019*	-	ybt 9; ICEKp3	-
2034	-	-	-	-	-	-	-	-
2035	FIBK_1_Kpn3_JN233704_92	_FIIK_1_CP000648	FII_1_pKP91_CP000966_17*	-	ColRNAI_1_DQ298019	FIBpQil_1_pQil_JN233705_318	-	-
2036	FIBK_1_Kpn3_JN233704_92	_FIIK_1_CP000648	FII_1_pKP91_CP000966_17*	-	ColRNAI_1_DQ298019	-	-	-
2037	FIBK_1_Kpn3_JN233704_92*	_FIIK_1_CP000648*	-	-	ColFST258_1_JN247853_8*	-	-	-
2038	-	-	-	_R_1_DQ449578	ColRNAI_1_DQ298019	-	-	-
2039	FIBK_1_Kpn3_JN233704_92	_FIIK_1_CP000648*	-	_R_1_DQ449578	-	-	-	-
2040	-	-	-	-	-	-	-	-
2041	-	_FIIK_1_CP000648*	FII_1_pKP91_CP000966_17*	-	ColRNAI_1_DQ298019	FIBpQil_1_pQil_JN233705_318	-	-
2042	FIBK_1_Kpn3_JN233704_92*	_FIIK_1_CP000648*	FII_1_pKP91_CP000966_17*	_R_1_DQ449578*	-	-	-	-
2043	FIBK_1_Kpn3_JN233704_92*	_FIIK_1_CP000648*	-	_R_1_DQ449578	-	-	ybt 10; ICEKp4	-
2044	FIBK_1_Kpn3_JN233704_92*	_FIIK_1_CP000648*	FII_1_pKP91_CP000966_17*	-	-	-	ybt 15; ICEKp11	-
2045	FIBK_1_Kpn3_JN233704_92*	_FIIK_1_CP000648*	FII_1_pKP91_CP000966_17*	_R_1_DQ449578*	-	-	-	-
2046	FIBK_1_Kpn3_JN233704_92	_FIIK_1_CP000648	FII_1_pKP91_CP000966_17*	-	ColRNAI_1_DQ298019	FIBpQil_1_pQil_JN233705_318	-	-
2047	FIBK_1_Kpn3_JN233704_92	_FIIK_1_CP000648*	-	-	-	-	-	-
2048	-	-	-	-	-	-	-	-
2050	FIBK_1_Kpn3_JN233704_92	_FIIK_1_CP000648	FII_1_pKP91_CP000966_17*	-	ColRNAI_1_DQ298019	-	-	-
2051	-	-	-	_R_1_DQ449578	-	-	-	-
2052	FIBK_1_Kpn3_JN233704_92	_FIIK_1_CP000648	FII_1_pKP91_CP000966_17*	-	ColRNAI_1_DQ298019	-	-	-
2053	FIBK_1_Kpn3_JN233704_92	_FIIK_1_CP000648	FII_1_pKP91_CP000966_17*	-	ColRNAI_1_DQ298019	-	-	-
2054	FIBK_1_Kpn3_JN233704_92	_FIIK_1_CP000648*	FII_1_pKP91_CP000966_17*	-	ColRNAI_1_DQ298019	FIBpQil_1_pQil_JN233705_318	-	-
2055	-	-	-	_R_1_DQ449578	ColRNAI_1_DQ298019	-	-	-
2056	FIBK_1_Kpn3_JN233704_92	_FIIK_1_CP000648*	FII_1_pKP91_CP000966_17*	-	-	FIBpQil_1_pQil_JN233705_318	-	-
2057	FIBK_1_Kpn3_JN233704_92*	_FIIK_1_CP000648*	FII_1_pKP91_CP000966_17*	-	-	-	-	-
2058	FIBK_1_Kpn3_JN233704_92*	_FIIK_1_CP000648*	-	-	-	-	ybt 10; ICEKp4	-
2060	FIBK_1_Kpn3_JN233704_92*	-	-	-	-	-	-	-
2061	FIBK_1_Kpn3_JN233704_92	_FIIK_1_CP000648*	-	-	-	-	-	-
2062	FIBK_1_Kpn3_JN233704_92	_FIIK_1_CP000648*	-	_R_1_DQ449578	-	-	-	-
2063	FIBK_1_Kpn3_JN233704_92	_FIIK_1_CP000648	FII_1_pKP91_CP000966_17*	-	-	FIBpQil_1_pQil_JN233705_318	-	-
2064	FIBK_1_Kpn3_JN233704_92*	_FIIK_1_CP000648*	FII_1_pKP91_CP000966_17*	_R_1_DQ449578*	-	-	-	-
2065	FIBK_1_Kpn3_JN233704_92*	FIIK_2_CP000966_pKp91_67*	FII_1_pKP91_CP000966_17*	_R_1_DQ449578*	ColRNAI_1_DQ298019*	-	-	-
2066	FIBK_1_Kpn3_JN233704_92*	_FIIK_1_CP000648*	FII_1_pKP91_CP000966_17*	_R_1_DQ449578*	-	-	-	-
2067	FIBK_1_Kpn3_JN233704_92*	-	-	-	-	-	-	-
2069	FIBK_1_Kpn3_JN233704_92*	_FIIK_1_CP000648*	-	_R_1_DQ449578*	ColRNAI_1_DQ298019*	-	-	-
2070	-	_FIIK_1_CP000648*	FIIpRSB107_1_pRSB107_AJ851089_12	_R_1_DQ449578	-	-	-	-
2071	-	_FIIK_1_CP000648*	FII_1_pKP91_CP000966_17*	_R_1_DQ449578	-	-	-	-
2072	FIBK_1_Kpn3_JN233704_92	_FIIK_1_CP000648	FII_1_pKP91_CP000966_17*	-	ColRNAI_1_DQ298019	-	ybt 0; ICEKp10	clb 3
2073	-	-	-	_R_1_DQ449578	ColRNAI_1_DQ298019	-	-	-
2075	FIBK_1_Kpn3_JN233704_92	-	-	-	-	-	-	-
2076	FIBK_1_Kpn3_JN233704_92*	_FIIK_1_CP000648*	-	-	-	-	-	-
2077	FIBK_1_Kpn3_JN233704_92*	_FIIK_1_CP000648*	FII_1_pKP91_CP000966_17*	-	-	-	-	-
2078	-	-	-	_R_1_DQ449578	-	-	-	-
2079	FIBK_1_Kpn3_JN233704_92*	_FIIK_1_CP000648*	-	-	-	-	-	-
2080	-	-	-	-	ColRNAI_1_DQ298019	-	-	-
2081	FIBK_1_Kpn3_JN233704_92*	_FIIK_1_CP000648*	-	-	ColRNAI_1_DQ298019	-	ybt 17; ICEKp10	clb 3
2082	FIBK_1_Kpn3_JN233704_92	_FIIK_1_CP000648*	FII_1_pKP91_CP000966_17*	-	ColRNAI_1_DQ298019	FIBpQil_1_pQil_JN233705_318	ybt 17; ICEKp10	clb 3
2083	FIBK_1_Kpn3_JN233704_92	_FIIK_1_CP000648*	-	_R_1_DQ449578	-	-	-	-
2084	-	-	-	_R_1_DQ449578	ColRNAI_1_DQ298019	-	-	-
2085	FIBK_1_Kpn3_JN233704_92	_FIIK_1_CP000648*	FII_1_pKP91_CP000966_17*	-	ColRNAI_1_DQ298019	FIBpQil_1_pQil_JN233705_318	ybt 17; ICEKp10	clb 3
2086	-	-	-	-	-	-	-	-
2087	FIBK_1_Kpn3_JN233704_92*	FIIK_2_CP000966_pKp91_67	FII_1_pKP91_CP000966_17	-	-	-	-	-
2088	FIBK_1_Kpn3_JN233704_92	_FIIK_1_CP000648*	-	-	ColRNAI_1_DQ298019	FIBpQil_1_pQil_JN233705_318	ybt 17; ICEKp10	clb 3
2090	FIBK_1_Kpn3_JN233704_92	_FIIK_1_CP000648*	-	-	ColRNAI_1_DQ298019	FIBpQil_1_pQil_JN233705_318	ybt 17; ICEKp10	clb 3
2091	FIBK_1_Kpn3_JN233704_92*	_FIIK_1_CP000648*	FII_1_pKP91_CP000966_17*	_R_1_DQ449578*	-	-	-	-
2092	-	_FIIK_1_CP000648*	-	_R_1_DQ449578	ColRNAI_1_DQ298019	FIBpQil_1_pQil_JN233705_318*	-	-
2093	-	-	-	_R_1_DQ449578	-	-	-	-
2094	FIBK_1_Kpn3_JN233704_92*	_FIIK_1_CP000648*	-	-	ColRNAI_1_DQ298019	-	ybt 17; ICEKp10	clb 3
2095	FIBK_1_Kpn3_JN233704_92*	_FIIK_1_CP000648*	FII_1_pKP91_CP000966_17*	-	-	-	-	-
2096	FIBK_1_Kpn3_JN233704_92*	_FIIK_1_CP000648*	-	-	-	-	-	-
2097	FIBK_1_Kpn3_JN233704_92*	-	-	_R_1_DQ449578	-	-	-	-
2098	-	-	-	_R_1_DQ449578	-	-	-	-
2099	FIBK_1_Kpn3_JN233704_92*	_FIIK_1_CP000648*	-	-	-	-	-	-
2100	FIBK_1_Kpn3_JN233704_92*	_FIIK_1_CP000648*	-	-	ColRNAI_1_DQ298019	-	ybt 17; ICEKp10	clb 3
2101	FIBK_1_Kpn3_JN233704_92	_FIIK_1_CP000648*	-	-	ColRNAI_1_DQ298019	-	-	-
2103	FIBK_1_Kpn3_JN233704_92	_FIIK_1_CP000648*	-	-	ColRNAI_1_DQ298019	FIBpQil_1_pQil_JN233705_318	-	-
2104	FIBK_1_Kpn3_JN233704_92*	-	-	-	-	-	-	-
2105	-	_FIIK_1_CP000648*	-	_R_1_DQ449578	-	-	-	-
2106	FIBK_1_Kpn3_JN233704_92*	-	-	-	-	-	-	-
2108	-	-	-	_R_1_DQ449578	ColRNAI_1_DQ298019	-	-	-
2109	-	-	-	-	ColRNAI_1_DQ298019	-	-	-
2111	FIBK_1_Kpn3_JN233704_92*	_FIIK_1_CP000648*	-	-	-	-	ybt 14; ICEKp5	-
2113	-	-	-	_R_1_DQ449578	-	-	-	-
2114	-	_FIIK_1_CP000648*	-	-	ColRNAI_1_DQ298019	FIBpQil_1_pQil_JN233705_318	-	-
2115	-	-	FII_1_AY458016	-	ColFST258_1_JN247853_8*	-	ybt 9; ICEKp3	-
2116	FIBK_1_Kpn3_JN233704_92	_FIIK_1_CP000648*	-	-	ColRNAI_1_DQ298019	FIBpQil_1_pQil_JN233705_318	-	-
2117	-	-	-	-	-	-	ybt 10; ICEKp4	-
2118	FIBK_1_Kpn3_JN233704_92*	-	-	-	ColRNAI_1_DQ298019	-	-	clb 3
2119	FIBK_1_Kpn3_JN233704_92*	_FIIK_1_CP000648*	FII_1_pKP91_CP000966_17*	_R_1_DQ449578	-	-	-	-
2121	FIBK_1_Kpn3_JN233704_92	-	-	-	-	-	-	-
2122	FIBK_1_Kpn3_JN233704_92	_FIIK_1_CP000648	FII_1_pKP91_CP000966_17*	-	ColRNAI_1_DQ298019	-	-	-
2123	FIBK_1_Kpn3_JN233704_92	_FIIK_1_CP000648	FII_1_pKP91_CP000966_17*	-	ColRNAI_1_DQ298019	FIBpQil_1_pQil_JN233705_318	ybt 17; ICEKp10	clb 3
2124	-	_FIIK_1_CP000648*	-	_R_1_DQ449578	ColRNAI_1_DQ298019	FIBpQil_1_pQil_JN233705_318*	-	-
2125	FIBK_1_Kpn3_JN233704_92	_FIIK_1_CP000648*	FII_1_pKP91_CP000966_17*	-	ColRNAI_1_DQ298019	FIBpQil_1_pQil_JN233705_318	-	-
2126	-	_FIIK_1_CP000648*	-	_R_1_DQ449578	ColRNAI_1_DQ298019	FIBpQil_1_pQil_JN233705_318*	-	-
2127	FIBK_1_Kpn3_JN233704_92	_FIIK_1_CP000648*	-	-	-	-	-	-
2128	-	_FIIK_1_CP000648*	-	-	ColRNAI_1_DQ298019	FIBpQil_1_pQil_JN233705_318	-	-
2129	-	_FIIK_1_CP000648*	-	-	ColRNAI_1_DQ298019	FIBpQil_1_pQil_JN233705_318	-	-
2130	-	_FIIK_1_CP000648*	-	_R_1_DQ449578	-	FIBpQil_1_pQil_JN233705_318	-	-
2149	FIBK_1_Kpn3_JN233704_92*	_FIIK_1_CP000648*	FII_1_pKP91_CP000966_17*	-	-	-	-	-
2150	FIBK_1_Kpn3_JN233704_92*	-	-	-	-	-	-	-
2151	-	_FIIK_1_CP000648*	-	_R_1_DQ449578	-	FIBpQil_1_pQil_JN233705_318	-	-
2152	FIBK_1_Kpn3_JN233704_92	_FIIK_1_CP000648*	-	-	-	-	ybt 15; ICEKp11	-
2153	-	-	FII_8_AM886293_pIP1206_21*	_R_1_DQ449578	-	-	-	-
2154	FIBK_1_Kpn3_JN233704_92*	_FIIK_1_CP000648*	-	_R_1_DQ449578	ColRNAI_1_DQ298019*	-	-	-
2155	FIBK_1_Kpn3_JN233704_92	_FIIK_1_CP000648*	-	_R_1_DQ449578	-	-	-	-
2156	FIBK_1_Kpn3_JN233704_92*	_FIIK_1_CP000648*	FII_1_pKP91_CP000966_17*	-	ColFST258_1_JN247853_8*	-	ybt 17; ICEKp10	clb 3
2157	FIBK_1_Kpn3_JN233704_92*	_FIIK_1_CP000648*	-	-	ColFST258_1_JN247853_8*	-	ybt 17; ICEKp10	clb 3
2158	FIBK_1_Kpn3_JN233704_92*	_FIIK_1_CP000648*	-	-	ColFST258_1_JN247853_8*	-	ybt 17; ICEKp10	clb 3
2159	FIBK_1_Kpn3_JN233704_92	_FIIK_1_CP000648	-	-	ColRNAI_1_DQ298019	-	-	-
2160	FIBK_1_Kpn3_JN233704_92	_FIIK_1_CP000648*	-	_R_1_DQ449578	-	-	-	-
2161	FIBK_1_Kpn3_JN233704_92*	_FIIK_1_CP000648*	-	-	-	-	ybt 10; ICEKp4	-
2162	FIBK_1_Kpn3_JN233704_92	-	-	-	ColRNAI_1_DQ298019	-	ybt 17; ICEKp10	clb 3
2163	FIBK_1_Kpn3_JN233704_92	_FIIK_1_CP000648*	-	-	-	-	-	-
2165	-	_FIIK_1_CP000648*	FII_1_pKP91_CP000966_17*	-	-	FIBpQil_1_pQil_JN233705_318	-	-
2166	-	_FIIK_1_CP000648*	FII_1_pKP91_CP000966_17*	_R_1_DQ449578	ColRNAI_1_DQ298019	FIBpQil_1_pQil_JN233705_318	-	-
2167	FIBK_1_Kpn3_JN233704_92	_FIIK_1_CP000648*	-	-	ColFST258_1_JN247853_8*	-	-	-
2168	-	_FIIK_1_CP000648*	-	_R_1_DQ449578	-	FIBpQil_1_pQil_JN233705_318	-	-
2169	-	-	-	_R_1_DQ449578	-	-	-	-
2171	FIBK_1_Kpn3_JN233704_92	_FIIK_1_CP000648*	-	-	ColRNAI_1_DQ298019	FIBpQil_1_pQil_JN233705_318	-	-
2172	FIBK_1_Kpn3_JN233704_92	_FIIK_1_CP000648*	-	-	ColFST258_1_JN247853_8*	FIBpQil_1_pQil_JN233705_318	-	-
2173	FIBK_1_Kpn3_JN233704_92*	_FIIK_1_CP000648*	-	-	ColFST258_1_JN247853_8*	-	ybt 17; ICEKp10	-
2174	-	_FIIK_1_CP000648*	FII_1_AY458016	-	-	FIBpQil_1_pQil_JN233705_318	-	-
